# Supplementary material for: Trajectories and Forces in Four-Electrode Chambers Operated in Object-Shift, Dielectrophoresis and Field-Cage Modes—Considerations from the System’s Point of View
Source: Micromachines (Basel). 2023 Oct 31;14(11):2042. doi: 10.3390/mi14112042 (PMC10673075; doi:10.3390/mi14112042)
Supplement: Supplementary file 1 [file micromachines-14-02042-s001.zip]

Archive with 8 entries (8 files):
- Fig.S1_Four Pointed +++-_overlay_V2.tif
- Tab. S1_++-- 1-in-0,1.xls
- Tab. S2_++-- 0,1-in-1.xls
- Tab. S3_+++- 1-in-0,1.xls
- Tab. S4_+++- 0,1-in-1.xls
- Tab. S5_+-+- 1-in-0,1.xls
- Tab. S6_+-+- 0,1-in-1.xls
- Tab. S7_+++-_Norm. Force_Force ratio.xlsx
