# Supplementary material for: Trajectories and Forces in Four-Electrode Chambers Operated in Object-Shift, Dielectrophoresis and Field-Cage Modes—Considerations from the System’s Point of View
Source: Micromachines (Basel). 2023 Oct 31;14(11):2042. doi: 10.3390/mi14112042 (PMC10673075; doi:10.3390/mi14112042)
Supplement: Supplementary file 1 [file micromachines-14-02042-s001.zip › Tab. S3_+++- 1-in-0,1.xls]

## Sheet: Four Side Pointed +-+-__Obj_0
Basic Resistance	Basic Conductance	Mean Resistance	Mean Conductance	k		a_X	a_y	a_Resistance in Route	a_Conductance along trajectory	a_Trajectory length		a_Delta Cond	a_Step width along trajectory	a_Mid-distance	a_norm. Force (Delta Cond./basic/diSTep)		b_X	b_Y	b_Resistance in Routh	b_Conductance along trajectory	b_Trajectory length		b-Delta Cond	b_Step width along trajectory	b_Mid-distance	b_norm. Force (Delta Cond./basic/diSTep)		c_X	c_Y	c_Resistance in Routh	c_Conductance along trajectory	c_Trajectory length		c_Delta Cond	c_Step width along trajectory	c_Mid-distance	c_norm. Force (Delta Cond./basic/diSTep)		d_X	d_Y	d_Resistance in Routh	d_Conductance along trajectory	d_Trajectory length		d_Delta Cond	d_Step width along trajectory	d_Mid-distance	d_norm. Force (Delta Cond./basic/diSTep)
30.5327	0.0327518	30.0777	0.0332723	0.327518		-0.201005	0	30.3417	0.0329579	0		2.27453e-08	0.00045683	0.000228415	0.00152021		-0.211055	0	30.3417	0.032958	0		3.28929e-08	0.00045683	0.000228415	0.00219843		0.40201	0.40201	30.4034	0.0328911	0		1.01149e-06	0.000575192	0.000287596	0.0536927		-0.40201	0.40201	30.5281	0.0327567	0		4.14224e-08	0.000482055	0.000241028	0.00262363
						-0.200548	0	30.3417	0.0329579	0.00045683		2.27453e-08	0.00045683	0.000685244	0.00152021		-0.211512	0	30.3416	0.032958	0.00045683		3.28929e-08	0.00045683	0.000685244	0.00219843		0.401661	0.401553	30.4025	0.0328921	0.000575192		1.01149e-06	0.00057505	0.000862717	0.0537059		-0.401856	0.401553	30.528	0.0327568	0.000482055		4.14224e-08	0.000482156	0.000723133	0.00262309
						-0.200091	0	30.3417	0.0329579	0.000913659		2.27453e-08	0.00045683	0.00114207	0.00152021		-0.211969	0	30.3416	0.0329581	0.000913659		3.28929e-08	0.00045683	0.00114207	0.00219843		0.401311	0.401096	30.4015	0.0328931	0.00115024		1.01124e-06	0.000574908	0.0014377	0.0537058		-0.401702	0.401096	30.528	0.0327568	0.000964211		4.14315e-08	0.000482256	0.00120534	0.00262312
						-0.199635	0	30.3417	0.032958	0.00137049		2.27453e-08	0.00045683	0.0015989	0.00152021		-0.212426	0	30.3416	0.0329581	0.00137049		3.28929e-08	0.00045683	0.0015989	0.00219843		0.400962	0.40064	30.4006	0.0328941	0.00172515		1.01099e-06	0.000574766	0.00201253	0.0537056		-0.401547	0.40064	30.528	0.0327569	0.00144647		4.14405e-08	0.000482355	0.00168764	0.00262315
						-0.199178	0	30.3417	0.032958	0.00182732		2.27453e-08	0.00045683	0.00205573	0.00152021		-0.212883	0	30.3415	0.0329581	0.00182732		3.28929e-08	0.00045683	0.00205573	0.00219843		0.400613	0.400183	30.3997	0.0328951	0.00229992		1.01073e-06	0.000574623	0.00258723	0.0537054		-0.401393	0.400183	30.5279	0.0327569	0.00192882		4.14494e-08	0.000482453	0.00217005	0.00262318
						-0.198721	0	30.3416	0.032958	0.00228415		2.27453e-08	0.00045683	0.00251256	0.00152021		-0.213339	0	30.3415	0.0329582	0.00228415		3.28929e-08	0.00045683	0.00251256	0.00219843		0.400265	0.399726	30.3987	0.0328961	0.00287454		1.01048e-06	0.000574481	0.00316178	0.0537053		-0.401237	0.399726	30.5279	0.0327569	0.00241127		4.14582e-08	0.00048255	0.00265255	0.00262321
						-0.198264	0	30.3416	0.032958	0.00274098		2.27453e-08	0.00045683	0.00296939	0.00152021		-0.213796	0	30.3415	0.0329582	0.00274098		3.28929e-08	0.00045683	0.00296939	0.00219843		0.399917	0.399269	30.3978	0.0328971	0.00344902		1.01023e-06	0.000574339	0.00373619	0.0537051		-0.401082	0.399269	30.5278	0.032757	0.00289382		4.14669e-08	0.000482646	0.00313515	0.00262324
						-0.197807	0	30.3416	0.0329581	0.00319781		2.27453e-08	0.00045683	0.00342622	0.00152021		-0.214253	0	30.3414	0.0329582	0.00319781		3.28929e-08	0.00045683	0.00342622	0.00219843		0.399568	0.398812	30.3969	0.0328981	0.00402336		1.00997e-06	0.000574196	0.00431046	0.0537049		-0.400926	0.398812	30.5278	0.032757	0.00337647		4.14755e-08	0.000482741	0.00361784	0.00262326
						-0.19735	0	30.3416	0.0329581	0.00365464		2.27453e-08	0.00045683	0.00388305	0.00152021		-0.21471	0	30.3414	0.0329583	0.00365464		3.28929e-08	0.00045683	0.00388305	0.00219843		0.399221	0.398355	30.3959	0.0328992	0.00459755		1.00972e-06	0.000574053	0.00488458	0.0537047		-0.40077	0.398355	30.5278	0.0327571	0.00385921		4.1484e-08	0.000482836	0.00410063	0.00262329
						-0.196894	0	30.3416	0.0329581	0.00411147		2.27453e-08	0.00045683	0.00433988	0.00152021		-0.215167	0	30.3414	0.0329583	0.00411147		3.28929e-08	0.00045683	0.00433988	0.00219843		0.398873	0.397899	30.395	0.0329002	0.00517161		1.00946e-06	0.00057391	0.00545856	0.0537045		-0.400614	0.397899	30.5277	0.0327571	0.00434205		4.14924e-08	0.00048293	0.00458351	0.00262331
						-0.196437	0	30.3415	0.0329581	0.0045683		2.27453e-08	0.00045683	0.00479671	0.00152021		-0.215624	0	30.3414	0.0329583	0.0045683		3.28929e-08	0.00045683	0.00479671	0.00219843		0.398526	0.397442	30.3941	0.0329012	0.00574552		1.00921e-06	0.000573767	0.0060324	0.0537043		-0.400457	0.397442	30.5277	0.0327572	0.00482498		4.15008e-08	0.000483023	0.00506649	0.00262333
						-0.19598	0	30.3415	0.0329581	0.00502513		3.99569e-08	0.00045683	0.00525354	0.00267056		-0.21608	0	30.3413	0.0329583	0.00502513		5.30546e-08	0.00045683	0.00525354	0.00354596		0.398178	0.396985	30.3931	0.0329022	0.00631928		1.04394e-06	0.000573624	0.0066061	0.0555663		-0.4003	0.396985	30.5276	0.0327572	0.005308		4.52723e-08	0.000483115	0.00554956	0.00286119
						-0.195523	0	30.3415	0.0329582	0.00548196		3.99569e-08	0.00045683	0.00571037	0.00267056		-0.216537	0	30.3413	0.0329584	0.00548196		5.30546e-08	0.00045683	0.00571037	0.00354596		0.397831	0.396528	30.3922	0.0329032	0.00689291		1.04293e-06	0.000573062	0.00717944	0.0555673		-0.400143	0.396528	30.5276	0.0327572	0.00579111		4.52657e-08	0.000483041	0.00603264	0.00286121
						-0.195066	0	30.3414	0.0329582	0.00593878		3.99569e-08	0.00045683	0.0061672	0.00267056		-0.216994	0	30.3412	0.0329585	0.00593878		5.30546e-08	0.00045683	0.0061672	0.00354596		0.397486	0.396071	30.3912	0.0329043	0.00746597		1.04194e-06	0.000572506	0.00775222	0.0555681		-0.399986	0.396071	30.5276	0.0327573	0.00627416		4.52592e-08	0.000482968	0.00651564	0.00286123
						-0.194609	0	30.3414	0.0329583	0.00639561		3.99569e-08	0.00045683	0.00662403	0.00267056		-0.217451	0	30.3412	0.0329585	0.00639561		5.30546e-08	0.00045683	0.00662403	0.00354596		0.39714	0.395614	30.3902	0.0329053	0.00803848		1.04722e-06	0.000571955	0.00832445	0.055904		-0.39983	0.395614	30.5275	0.0327573	0.00675712		4.52527e-08	0.000482896	0.00699857	0.00286125
						-0.194153	0	30.3414	0.0329583	0.00685244		3.99569e-08	0.00045683	0.00708086	0.00267056		-0.217908	0	30.3411	0.0329586	0.00685244		5.30546e-08	0.00045683	0.00708086	0.00354596		0.396796	0.395158	30.3893	0.0329064	0.00861043		1.05152e-06	0.000571477	0.00889617	0.0561799		-0.399673	0.395158	30.5275	0.0327574	0.00724002		4.52463e-08	0.000482825	0.00748143	0.00286126
						-0.193696	0	30.3413	0.0329583	0.00730927		3.99569e-08	0.00045683	0.00753769	0.00267056		-0.218365	0	30.3411	0.0329586	0.00730927		5.30546e-08	0.00045683	0.00753769	0.00354596		0.396453	0.394701	30.3883	0.0329074	0.00918191		1.05074e-06	0.000571058	0.00946744	0.0561796		-0.399517	0.394701	30.5274	0.0327574	0.00772285		4.50551e-08	0.000482755	0.00796422	0.00284959
						-0.193239	0	30.3413	0.0329584	0.0077661		3.99569e-08	0.00045683	0.00799452	0.00267056		-0.218821	0	30.341	0.0329587	0.0077661		5.30546e-08	0.00045683	0.00799452	0.00354596		0.39611	0.394244	30.3873	0.0329085	0.00975297		1.04996e-06	0.000570641	0.0100383	0.0561792		-0.399361	0.394244	30.5274	0.0327575	0.0082056		4.46261e-08	0.000482686	0.00844694	0.00282286
						-0.192782	0	30.3413	0.0329584	0.00822293		3.99569e-08	0.00045683	0.00845135	0.00267056		-0.219278	0	30.341	0.0329587	0.00822293		5.30546e-08	0.00045683	0.00845135	0.00354596		0.395768	0.393787	30.3864	0.0329095	0.0103236		1.04919e-06	0.000570225	0.0106087	0.0561788		-0.399205	0.393787	30.5274	0.0327575	0.00868829		4.46195e-08	0.000482618	0.0089296	0.00282284
						-0.192325	0	30.3412	0.0329585	0.00867976		3.99569e-08	0.00045683	0.00890818	0.00267056		-0.219735	0	30.3409	0.0329588	0.00867976		5.30546e-08	0.00045683	0.00890818	0.00354596		0.395427	0.39333	30.3854	0.0329106	0.0108938		1.04842e-06	0.000569812	0.0111787	0.0561783		-0.399049	0.39333	30.5273	0.0327576	0.0091709		4.4613e-08	0.00048255	0.00941218	0.00282282
						-0.191868	0	30.3412	0.0329585	0.00913659		3.99569e-08	0.00045683	0.00936501	0.00267056		-0.220192	0	30.3409	0.0329588	0.00913659		5.30546e-08	0.00045683	0.00936501	0.00354596		0.395086	0.392873	30.3844	0.0329116	0.0114636		1.04765e-06	0.000569401	0.0117483	0.0561777		-0.398894	0.392873	30.5273	0.0327576	0.00965345		4.46065e-08	0.000482483	0.0098947	0.0028228
						-0.191412	0	30.3411	0.0329585	0.00959342		3.99569e-08	0.00045683	0.00982184	0.00267056		-0.220649	0	30.3408	0.0329589	0.00959342		5.30546e-08	0.00045683	0.00982184	0.00354596		0.394747	0.392417	30.3835	0.0329127	0.012033		1.04689e-06	0.000568992	0.0123175	0.0561771		-0.398738	0.392417	30.5272	0.0327576	0.0101359		4.46001e-08	0.000482417	0.0103771	0.00282278
						-0.190955	0	30.3411	0.0329586	0.0100503		5.66203e-08	0.00045683	0.0102787	0.00378427		-0.221106	0	30.3408	0.0329589	0.0100503		7.41909e-08	0.00045683	0.0102787	0.00495862		0.394407	0.39196	30.3825	0.0329137	0.012602		1.08113e-06	0.000568585	0.0128863	0.0580558		-0.398583	0.39196	30.5272	0.0327577	0.0106184		4.86016e-08	0.000482352	0.0108595	0.00307646
						-0.190498	0	30.3411	0.0329586	0.0105071		5.66203e-08	0.00045683	0.0107355	0.00378427		-0.221562	0	30.3407	0.032959	0.0105071		7.41909e-08	0.00045683	0.0107355	0.00495862		0.394069	0.391503	30.3815	0.0329148	0.0131706		1.08027e-06	0.000568128	0.0134547	0.0580565		-0.398429	0.391503	30.5271	0.0327577	0.0111007		4.85948e-08	0.000482282	0.0113418	0.00307648
						-0.190041	0	30.341	0.0329587	0.0109639		5.66203e-08	0.00045683	0.0111923	0.00378427		-0.222019	0	30.3407	0.0329591	0.0109639		7.41909e-08	0.00045683	0.0111923	0.00495862		0.393731	0.391046	30.3805	0.0329159	0.0137388		1.07942e-06	0.000567673	0.0140226	0.0580572		-0.398274	0.391046	30.5271	0.0327578	0.011583		4.85881e-08	0.000482213	0.0118241	0.00307649
						-0.189584	0	30.341	0.0329588	0.0114207		5.66203e-08	0.00045683	0.0116492	0.00378427		-0.222476	0	30.3406	0.0329592	0.0114207		7.41909e-08	0.00045683	0.0116492	0.00495862		0.393394	0.390589	30.3795	0.0329169	0.0143064		1.07857e-06	0.00056722	0.01459	0.0580577		-0.39812	0.390589	30.527	0.0327578	0.0120652		4.85815e-08	0.000482145	0.0123063	0.00307651
						-0.189127	0	30.3409	0.0329588	0.0118776		5.66203e-08	0.00045683	0.012106	0.00378427		-0.222933	0	30.3405	0.0329592	0.0118776		7.41909e-08	0.00045683	0.012106	0.00495862		0.393058	0.390132	30.3785	0.032918	0.0148736		1.07772e-06	0.00056677	0.015157	0.0580583		-0.397965	0.390132	30.527	0.0327579	0.0125473		4.85749e-08	0.000482078	0.0127884	0.00307652
						-0.188671	0	30.3409	0.0329589	0.0123344		5.66203e-08	0.00045683	0.0125628	0.00378427		-0.22339	0	30.3404	0.0329593	0.0123344		7.41909e-08	0.00045683	0.0125628	0.00495862		0.392722	0.389676	30.3775	0.0329191	0.0154404		1.07688e-06	0.000566323	0.0157236	0.0580587		-0.397811	0.389676	30.527	0.0327579	0.0130294		4.85685e-08	0.000482012	0.0132704	0.00307653
						-0.188214	0	30.3408	0.0329589	0.0127912		5.66203e-08	0.00045683	0.0130196	0.00378427		-0.223847	0	30.3404	0.0329594	0.0127912		7.41909e-08	0.00045683	0.0130196	0.00495862		0.392388	0.389219	30.3765	0.0329202	0.0160067		1.07604e-06	0.000565878	0.0162897	0.0580591		-0.397658	0.389219	30.5269	0.032758	0.0135114		4.85621e-08	0.000481946	0.0137524	0.00307655
						-0.187757	0	30.3407	0.032959	0.0132481		5.66203e-08	0.00045683	0.0134765	0.00378427		-0.224303	0	30.3403	0.0329595	0.0132481		7.41909e-08	0.00045683	0.0134765	0.00495862		0.392054	0.388762	30.3755	0.0329212	0.0165726		1.08229e-06	0.000565435	0.0168553	0.0584423		-0.397504	0.388762	30.5269	0.032758	0.0139934		4.85557e-08	0.000481881	0.0142343	0.00307656
						-0.1873	0	30.3407	0.032959	0.0137049		5.66203e-08	0.00045683	0.0139333	0.00378427		-0.22476	0	30.3402	0.0329595	0.0137049		7.41909e-08	0.00045683	0.0139333	0.00495862		0.391721	0.388305	30.3745	0.0329223	0.0171381		1.08425e-06	0.000565007	0.0174206	0.0585922		-0.397351	0.388305	30.5268	0.0327581	0.0144753		4.85495e-08	0.000481817	0.0147162	0.00307657
						-0.186843	0	30.3406	0.0329591	0.0141617		5.66203e-08	0.00045683	0.0143901	0.00378427		-0.225217	0	30.3402	0.0329596	0.0141617		7.41909e-08	0.00045683	0.0143901	0.00495862		0.391388	0.387848	30.3735	0.0329234	0.0177031		1.08343e-06	0.000564587	0.0179854	0.0585917		-0.397198	0.387848	30.5268	0.0327581	0.0149571		4.85433e-08	0.000481754	0.015198	0.00307658
						-0.186386	0	30.3406	0.0329591	0.0146185		5.66203e-08	0.00045683	0.014847	0.00378427		-0.225674	0	30.3401	0.0329597	0.0146185		7.41909e-08	0.00045683	0.014847	0.00495862		0.391056	0.387392	30.3725	0.0329245	0.0182676		1.08262e-06	0.000564168	0.0185497	0.058591		-0.397045	0.387392	30.5267	0.0327582	0.0154388		4.8722e-08	0.000481692	0.0156797	0.00308831
						-0.18593	0	30.3405	0.0329592	0.0150754		7.27961e-08	0.00045683	0.0153038	0.0048654		-0.226131	0	30.34	0.0329597	0.0150754		9.64206e-08	0.00045683	0.0153038	0.00644436		0.390725	0.386935	30.3715	0.0329256	0.0188318		1.11665e-06	0.000563752	0.0191137	0.0604776		-0.396892	0.386935	30.5267	0.0327582	0.0159205		5.26774e-08	0.000481629	0.0161613	0.00333946
						-0.185473	0	30.3405	0.0329593	0.0155322		7.27961e-08	0.00045683	0.0157606	0.0048654		-0.226587	0	30.3399	0.0329598	0.0155322		9.64206e-08	0.00045683	0.0157606	0.00644436		0.390395	0.386478	30.3705	0.0329267	0.0193956		1.11574e-06	0.000563286	0.0196772	0.0604783		-0.396739	0.386478	30.5266	0.0327583	0.0164022		5.24607e-08	0.000481561	0.0166429	0.0033262
						-0.185016	0	30.3404	0.0329594	0.015989		7.27961e-08	0.00045683	0.0162175	0.0048654		-0.227044	0	30.3399	0.0329599	0.015989		9.64206e-08	0.00045683	0.0162175	0.00644436		0.390065	0.386021	30.3695	0.0329278	0.0199589		1.11483e-06	0.000562822	0.0202403	0.0604789		-0.396587	0.386021	30.5266	0.0327583	0.0168837		5.24532e-08	0.000481493	0.0171245	0.00332619
						-0.184559	0	30.3403	0.0329594	0.0164459		7.27961e-08	0.00045683	0.0166743	0.0048654		-0.227501	0	30.3398	0.03296	0.0164459		9.64206e-08	0.00045683	0.0166743	0.00644436		0.389737	0.385564	30.3684	0.0329289	0.0205217		1.11393e-06	0.000562361	0.0208029	0.0604794		-0.396435	0.385564	30.5265	0.0327584	0.0173652		5.24458e-08	0.000481427	0.0176059	0.00332617
						-0.184102	0	30.3403	0.0329595	0.0169027		7.27961e-08	0.00045683	0.0171311	0.0048654		-0.227958	0	30.3397	0.0329601	0.0169027		9.64206e-08	0.00045683	0.0171311	0.00644436		0.389409	0.385107	30.3674	0.03293	0.021084		1.11303e-06	0.000561902	0.021365	0.0604799		-0.396283	0.385107	30.5265	0.0327584	0.0178466		5.24384e-08	0.000481361	0.0180873	0.00332616
						-0.183646	0	30.3402	0.0329596	0.0173595		7.27961e-08	0.00045683	0.0175879	0.0048654		-0.228415	0	30.3396	0.0329602	0.0173595		9.64206e-08	0.00045683	0.0175879	0.00644436		0.389082	0.384651	30.3664	0.0329312	0.0216459		1.11213e-06	0.000561446	0.0219267	0.0604803		-0.396131	0.384651	30.5264	0.0327585	0.018328		5.24311e-08	0.000481296	0.0185686	0.00332614
						-0.183189	0	30.3401	0.0329596	0.0178164		7.27961e-08	0.00045683	0.0180448	0.0048654		-0.228872	0	30.3395	0.0329603	0.0178164		9.64206e-08	0.00045683	0.0180448	0.00644436		0.388755	0.384194	30.3654	0.0329323	0.0222074		1.11124e-06	0.000560992	0.0224879	0.0604806		-0.39598	0.384194	30.5264	0.0327585	0.0188093		5.24239e-08	0.000481233	0.0190499	0.00332613
						-0.182732	0	30.3401	0.0329597	0.0182732		7.27961e-08	0.00045683	0.0185016	0.0048654		-0.229328	0	30.3394	0.0329604	0.0182732		9.64206e-08	0.00045683	0.0185016	0.00644436		0.38843	0.383737	30.3643	0.0329334	0.0227684		1.11035e-06	0.000560541	0.0230486	0.0604808		-0.395829	0.383737	30.5263	0.0327586	0.0192905		5.24168e-08	0.00048117	0.0195311	0.00332612
						-0.182275	0	30.34	0.0329598	0.01873		7.27961e-08	0.00045683	0.0189584	0.0048654		-0.229785	0	30.3393	0.0329605	0.01873		9.64206e-08	0.00045683	0.0189584	0.00644436		0.388105	0.38328	30.3633	0.0329345	0.0233289		1.10946e-06	0.000560092	0.023609	0.060481		-0.395677	0.38328	30.5263	0.0327586	0.0197717		5.24098e-08	0.000481107	0.0200122	0.0033261
						-0.181818	0	30.3399	0.0329599	0.0191868		7.27961e-08	0.00045683	0.0194153	0.0048654		-0.230242	0	30.3392	0.0329606	0.0191868		9.64206e-08	0.00045683	0.0194153	0.00644436		0.387781	0.382823	30.3623	0.0329356	0.023889		1.10774e-06	0.000559645	0.0241688	0.0604352		-0.395527	0.382823	30.5262	0.0327587	0.0202528		5.24029e-08	0.000481046	0.0204933	0.00332608
						-0.181361	0	30.3399	0.0329599	0.0196437		7.27961e-08	0.00045683	0.0198721	0.0048654		-0.230699	0	30.3391	0.0329607	0.0196437		9.64206e-08	0.00045683	0.0198721	0.00644436		0.387457	0.382366	30.3613	0.0329367	0.0244487		1.10599e-06	0.000559201	0.0247283	0.0603874		-0.395376	0.382366	30.5262	0.0327587	0.0207338		5.2396e-08	0.000480985	0.0209743	0.00332607
						-0.180905	0	30.3398	0.03296	0.0201005		8.8539e-08	0.00045683	0.0203289	0.00591759		-0.231156	0	30.3391	0.0329608	0.0201005		1.19878e-07	0.00045683	0.0203289	0.00801217		0.387135	0.38191	30.3602	0.0329378	0.0250079		1.14374e-06	0.000558759	0.0252872	0.0624981		-0.395225	0.38191	30.5261	0.0327588	0.0212148		5.69756e-08	0.000480925	0.0214553	0.00361723
						-0.180448	0	30.3397	0.0329601	0.0205573		8.8539e-08	0.00045683	0.0207857	0.00591759		-0.231613	0	30.3389	0.0329609	0.0205573		1.19878e-07	0.00045683	0.0207857	0.00801217		0.386813	0.381453	30.3592	0.032939	0.0255666		1.14726e-06	0.000558274	0.0258457	0.0627451		-0.395075	0.381453	30.5261	0.0327589	0.0216958		5.69682e-08	0.00048086	0.0219362	0.00361725
						-0.179991	0	30.3396	0.0329602	0.0210142		8.8539e-08	0.00045683	0.0212426	0.00591759		-0.232069	0	30.3388	0.032961	0.0210142		1.19878e-07	0.00045683	0.0212426	0.00801217		0.386492	0.380996	30.3581	0.0329401	0.0261249		1.14629e-06	0.000557802	0.0264038	0.0627452		-0.394925	0.380996	30.526	0.0327589	0.0221766		5.69609e-08	0.000480796	0.022417	0.00361727
						-0.179534	0	30.3396	0.0329603	0.021471		8.8539e-08	0.00045683	0.0216994	0.00591759		-0.232526	0	30.3387	0.0329612	0.021471		1.19878e-07	0.00045683	0.0216994	0.00801217		0.386172	0.380539	30.3571	0.0329412	0.0266827		1.14533e-06	0.000557333	0.0269614	0.0627452		-0.394775	0.380539	30.526	0.032759	0.0226574		5.69537e-08	0.000480733	0.0228978	0.00361729
						-0.179077	0	30.3395	0.0329604	0.0219278		8.8539e-08	0.00045683	0.0221562	0.00591759		-0.232983	0	30.3386	0.0329613	0.0219278		1.19878e-07	0.00045683	0.0221562	0.00801217		0.385853	0.380082	30.356	0.0329424	0.02724		1.14437e-06	0.000556867	0.0275185	0.062745		-0.394625	0.380082	30.5259	0.032759	0.0231381		5.69466e-08	0.00048067	0.0233785	0.00361731
						-0.17862	0	30.3394	0.0329604	0.0223847		8.8539e-08	0.00045683	0.0226131	0.00591759		-0.23344	0	30.3385	0.0329614	0.0223847		1.19878e-07	0.00045683	0.0226131	0.00801217		0.385534	0.379625	30.355	0.0329435	0.0277969		1.14341e-06	0.000556403	0.0280751	0.0627448		-0.394476	0.379625	30.5259	0.0327591	0.0236188		5.67448e-08	0.000480608	0.0238591	0.00360495
						-0.178164	0	30.3393	0.0329605	0.0228415		8.8539e-08	0.00045683	0.0230699	0.00591759		-0.233897	0	30.3384	0.0329615	0.0228415		1.19878e-07	0.00045683	0.0230699	0.00801217		0.385217	0.379169	30.3539	0.0329447	0.0283533		1.14246e-06	0.000555942	0.0286313	0.0627445		-0.394326	0.379169	30.5258	0.0327591	0.0240994		5.62065e-08	0.000480547	0.0243397	0.00357121
						-0.177707	0	30.3392	0.0329606	0.0232983		8.8539e-08	0.00045683	0.0235267	0.00591759		-0.234354	0	30.3383	0.0329616	0.0232983		1.19878e-07	0.00045683	0.0235267	0.00801217		0.3849	0.378712	30.3529	0.0329458	0.0289092		1.14151e-06	0.000555483	0.029187	0.0627442		-0.394177	0.378712	30.5258	0.0327592	0.02458		5.61991e-08	0.000480487	0.0248202	0.00357119
						-0.17725	0	30.3391	0.0329607	0.0237551		8.8539e-08	0.00045683	0.0239836	0.00591759		-0.23481	0	30.3382	0.0329618	0.0237551		1.19878e-07	0.00045683	0.0239836	0.00801217		0.384584	0.378255	30.3518	0.032947	0.0294647		1.14056e-06	0.000555027	0.0297422	0.0627437		-0.394028	0.378255	30.5257	0.0327593	0.0250605		5.61919e-08	0.000480427	0.0253007	0.00357117
						-0.176793	0	30.3391	0.0329608	0.024212		8.8539e-08	0.00045683	0.0244404	0.00591759		-0.235267	0	30.3381	0.0329619	0.024212		1.19878e-07	0.00045683	0.0244404	0.00801217		0.384269	0.377798	30.3508	0.0329481	0.0300197		1.13962e-06	0.000554573	0.030297	0.0627431		-0.39388	0.377798	30.5257	0.0327593	0.0255409		5.61847e-08	0.000480369	0.0257811	0.00357115
						-0.176336	0	30.339	0.0329609	0.0246688		8.8539e-08	0.00045683	0.0248972	0.00591759		-0.235724	0	30.338	0.032962	0.0246688		1.19878e-07	0.00045683	0.0248972	0.00801217		0.383954	0.377341	30.3497	0.0329492	0.0305743		1.13868e-06	0.000554121	0.0308514	0.0627425		-0.393731	0.377341	30.5256	0.0327594	0.0260213		5.61776e-08	0.000480311	0.0262614	0.00357113
						-0.175879	0	30.3389	0.032961	0.0251256		1.03899e-07	0.00045683	0.025354	0.00694416		-0.236181	0	30.3378	0.0329621	0.0251256		1.44715e-07	0.00045683	0.025354	0.0096722		0.383641	0.376884	30.3487	0.0329504	0.0311284		1.17328e-06	0.000553672	0.0314053	0.0647016		-0.393583	0.376884	30.5256	0.0327594	0.0265016		6.10372e-08	0.000480253	0.0267417	0.00388051
						-0.175423	0	30.3388	0.0329611	0.0255825		1.03899e-07	0.00045683	0.0258109	0.00694416		-0.236638	0	30.3377	0.0329623	0.0255825		1.44715e-07	0.00045683	0.0258109	0.0096722		0.383328	0.376428	30.3476	0.0329516	0.0316821		1.17224e-06	0.000553174	0.0319587	0.0647025		-0.393435	0.376428	30.5255	0.0327595	0.0269818		6.10294e-08	0.00048019	0.0272219	0.00388053
						-0.174966	0	30.3387	0.0329612	0.0260393		1.03899e-07	0.00045683	0.0262677	0.00694416		-0.237095	0	30.3376	0.0329624	0.0260393		1.44715e-07	0.00045683	0.0262677	0.0096722		0.383016	0.375971	30.3465	0.0329527	0.0322353		1.17121e-06	0.000552679	0.0325116	0.0647032		-0.393287	0.375971	30.5255	0.0327595	0.027462		6.10218e-08	0.000480128	0.0277021	0.00388054
						-0.174509	0	30.3386	0.0329613	0.0264961		1.03899e-07	0.00045683	0.0267245	0.00694416		-0.237551	0	30.3374	0.0329626	0.0264961		1.44715e-07	0.00045683	0.0267245	0.0096722		0.382705	0.375514	30.3454	0.0329539	0.032788		1.17018e-06	0.000552187	0.0330641	0.0647038		-0.393139	0.375514	30.5254	0.0327596	0.0279421		6.10143e-08	0.000480067	0.0281822	0.00388056
						-0.174052	0	30.3385	0.0329614	0.0269529		1.03899e-07	0.00045683	0.0271814	0.00694416		-0.238008	0	30.3373	0.0329627	0.0269529		1.44715e-07	0.00045683	0.0271814	0.0096722		0.382395	0.375057	30.3443	0.0329551	0.0333402		1.16915e-06	0.000551698	0.033616	0.0647043		-0.392991	0.375057	30.5253	0.0327597	0.0284222		6.10068e-08	0.000480006	0.0286622	0.00388058
						-0.173595	0	30.3384	0.0329615	0.0274098		1.03899e-07	0.00045683	0.0276382	0.00694416		-0.238465	0	30.3372	0.0329629	0.0274098		1.44715e-07	0.00045683	0.0276382	0.0096722		0.382085	0.3746	30.3433	0.0329562	0.0338918		1.17048e-06	0.000551212	0.0341675	0.0648349		-0.392844	0.3746	30.5253	0.0327597	0.0289022		6.09995e-08	0.000479946	0.0291422	0.00388059
						-0.173138	0	30.3383	0.0329616	0.0278666		1.03899e-07	0.00045683	0.028095	0.00694416		-0.238922	0	30.337	0.032963	0.0278666		1.44715e-07	0.00045683	0.028095	0.0096722		0.381777	0.374143	30.3422	0.0329574	0.0344431		1.17257e-06	0.000550735	0.0347184	0.0650071		-0.392697	0.374143	30.5252	0.0327598	0.0293822		6.09922e-08	0.000479887	0.0296221	0.00388061
						-0.172682	0	30.3382	0.0329617	0.0283234		1.03899e-07	0.00045683	0.0285519	0.00694416		-0.239379	0	30.3369	0.0329631	0.0283234		1.44715e-07	0.00045683	0.0285519	0.0096722		0.381469	0.373687	30.3411	0.0329586	0.0349938		1.17157e-06	0.00055027	0.0352689	0.0650067		-0.39255	0.373687	30.5252	0.0327598	0.029862		6.0985e-08	0.000479829	0.030102	0.00388062
						-0.172225	0	30.3381	0.0329618	0.0287803		1.03899e-07	0.00045683	0.0290087	0.00694416		-0.239836	0	30.3368	0.0329633	0.0287803		1.44715e-07	0.00045683	0.0290087	0.0096722		0.381163	0.37323	30.34	0.0329598	0.0355441		1.17058e-06	0.000549807	0.035819	0.0650062		-0.392403	0.37323	30.5251	0.0327599	0.0303419		6.09778e-08	0.000479771	0.0305818	0.00388063
						-0.171768	0	30.338	0.0329619	0.0292371		1.03899e-07	0.00045683	0.0294655	0.00694416		-0.240292	0	30.3366	0.0329634	0.0292371		1.44715e-07	0.00045683	0.0294655	0.0096722		0.380857	0.372773	30.339	0.0329609	0.0360939		1.16959e-06	0.000549347	0.0363685	0.0650056		-0.392257	0.372773	30.5251	0.03276	0.0308216		6.09708e-08	0.000479714	0.0310615	0.00388065
						-0.171311	0	30.3379	0.032962	0.0296939		1.03899e-07	0.00045683	0.0299223	0.00694416		-0.240749	0	30.3365	0.0329636	0.0296939		1.44715e-07	0.00045683	0.0299223	0.0096722		0.380552	0.372316	30.3379	0.0329621	0.0366432		1.1686e-06	0.00054889	0.0369177	0.0650049		-0.39211	0.372316	30.525	0.03276	0.0313014		6.09534e-08	0.000479658	0.0315412	0.00387999
						-0.170854	0	30.3379	0.0329621	0.0301508		1.18919e-07	0.00045683	0.0303792	0.00794808		-0.241206	0	30.3364	0.0329637	0.0301508		1.71106e-07	0.00045683	0.0303792	0.011436		0.380247	0.371859	30.3368	0.0329633	0.0371921		1.20261e-06	0.000548435	0.0374663	0.066952		-0.391964	0.371859	30.5249	0.0327601	0.031781		6.57089e-08	0.000479602	0.0320208	0.00418319
						-0.170397	0	30.3377	0.0329622	0.0306076		1.18919e-07	0.00045683	0.030836	0.00794808		-0.241663	0	30.3362	0.0329639	0.0306076		1.71106e-07	0.00045683	0.030836	0.011436		0.379944	0.371402	30.3357	0.0329645	0.0377405		1.20152e-06	0.000547932	0.0380145	0.0669528		-0.391818	0.371402	30.5249	0.0327602	0.0322606		6.57114e-08	0.000479543	0.0325004	0.00418386
						-0.169941	0	30.3376	0.0329624	0.0310644		1.18919e-07	0.00045683	0.0312928	0.00794808		-0.24212	0	30.3361	0.0329641	0.0310644		1.71106e-07	0.00045683	0.0312928	0.011436		0.379641	0.370946	30.3346	0.0329657	0.0382885		1.20043e-06	0.000547432	0.0385622	0.0669534		-0.391672	0.370946	30.5248	0.0327602	0.0327402		6.57032e-08	0.000479486	0.0329799	0.00418385
						-0.169484	0	30.3375	0.0329625	0.0315212		1.18919e-07	0.00045683	0.0317497	0.00794808		-0.242577	0	30.3359	0.0329642	0.0315212		1.71106e-07	0.00045683	0.0317497	0.011436		0.37934	0.370489	30.3335	0.0329669	0.0388359		1.19935e-06	0.000546935	0.0391094	0.066954		-0.391527	0.370489	30.5248	0.0327603	0.0332196		6.56952e-08	0.000479429	0.0334594	0.00418383
						-0.169027	0	30.3374	0.0329626	0.0319781		1.18919e-07	0.00045683	0.0322065	0.00794808		-0.243033	0	30.3358	0.0329644	0.0319781		1.71106e-07	0.00045683	0.0322065	0.011436		0.379039	0.370032	30.3324	0.0329681	0.0393828		1.19828e-06	0.000546441	0.0396561	0.0669544		-0.391381	0.370032	30.5247	0.0327604	0.0336991		6.56872e-08	0.000479372	0.0339388	0.00418382
						-0.16857	0	30.3373	0.0329627	0.0324349		1.18919e-07	0.00045683	0.0326633	0.00794808		-0.24349	0	30.3356	0.0329646	0.0324349		1.71106e-07	0.00045683	0.0326633	0.011436		0.378739	0.369575	30.3313	0.0329693	0.0399293		1.19721e-06	0.00054595	0.0402023	0.0669547		-0.391236	0.369575	30.5246	0.0327604	0.0341784		6.56794e-08	0.000479317	0.0344181	0.0041838
						-0.168113	0	30.3372	0.0329628	0.0328917		1.18919e-07	0.00045683	0.0331201	0.00794808		-0.243947	0	30.3354	0.0329647	0.0328917		1.71106e-07	0.00045683	0.0331201	0.011436		0.37844	0.369118	30.3302	0.0329705	0.0404752		1.19614e-06	0.000545462	0.040748	0.0669548		-0.391091	0.369118	30.5246	0.0327605	0.0346578		6.56716e-08	0.000479262	0.0348974	0.00418379
						-0.167656	0	30.3371	0.032963	0.0333486		1.18919e-07	0.00045683	0.033577	0.00794808		-0.244404	0	30.3353	0.0329649	0.0333486		1.71106e-07	0.00045683	0.033577	0.011436		0.378142	0.368661	30.3291	0.0329717	0.0410207		1.19507e-06	0.000544976	0.0412932	0.0669548		-0.390946	0.368661	30.5245	0.0327606	0.035137		6.5664e-08	0.000479208	0.0353766	0.00418377
						-0.1672	0	30.337	0.0329631	0.0338054		1.18919e-07	0.00045683	0.0340338	0.00794808		-0.244861	0	30.3351	0.0329651	0.0338054		1.71106e-07	0.00045683	0.0340338	0.011436		0.377845	0.368205	30.328	0.0329729	0.0415657		1.19401e-06	0.000544494	0.0418379	0.0669547		-0.390801	0.368205	30.5245	0.0327606	0.0356162		6.56564e-08	0.000479154	0.0358558	0.00418376
						-0.166743	0	30.3369	0.0329632	0.0342622		1.18919e-07	0.00045683	0.0344906	0.00794808		-0.245317	0	30.335	0.0329653	0.0342622		1.71106e-07	0.00045683	0.0344906	0.011436		0.377549	0.367748	30.3269	0.032974	0.0421102		1.19296e-06	0.000544014	0.0423822	0.0669545		-0.390656	0.367748	30.5244	0.0327607	0.0360954		6.56489e-08	0.000479102	0.0363349	0.00418374
						-0.166286	0	30.3368	0.0329633	0.034719		1.18919e-07	0.00045683	0.0349475	0.00794808		-0.245774	0	30.3348	0.0329654	0.034719		1.71106e-07	0.00045683	0.0349475	0.011436		0.377253	0.367291	30.3258	0.0329752	0.0426542		1.19154e-06	0.000543537	0.0429259	0.0669338		-0.390512	0.367291	30.5243	0.0327608	0.0365745		6.56415e-08	0.000479049	0.036814	0.00418372
						-0.165829	0	30.3366	0.0329634	0.0351759		1.33642e-07	0.00045683	0.0354043	0.00893207		-0.246231	0	30.3346	0.0329656	0.0351759		1.99246e-07	0.00045683	0.0354043	0.0133168		0.376959	0.366834	30.3247	0.0329764	0.0431977		1.22794e-06	0.000543063	0.0434693	0.0690388		-0.390368	0.366834	30.5243	0.0327608	0.0370535		7.11473e-08	0.000478998	0.037293	0.00453513
						-0.165372	0	30.3365	0.0329636	0.0356327		1.33642e-07	0.00045683	0.0358611	0.00893207		-0.246688	0	30.3345	0.0329658	0.0356327		1.99246e-07	0.00045683	0.0358611	0.0133168		0.376665	0.366377	30.3236	0.0329777	0.0437408		1.22743e-06	0.000542553	0.0440121	0.069075		-0.390224	0.366377	30.5242	0.0327609	0.0375325		7.1139e-08	0.00047894	0.037772	0.00453515
						-0.164915	0	30.3364	0.0329637	0.0360895		1.33642e-07	0.00045683	0.036318	0.00893207		-0.247145	0	30.3343	0.032966	0.0360895		1.99246e-07	0.00045683	0.036318	0.0133168		0.376372	0.365921	30.3224	0.0329789	0.0442833		1.2263e-06	0.000542049	0.0445544	0.0690755		-0.39008	0.365921	30.5241	0.032761	0.0380115		7.11308e-08	0.000478882	0.0382509	0.00453517
						-0.164459	0	30.3363	0.0329638	0.0365464		1.33642e-07	0.00045683	0.0367748	0.00893207		-0.247602	0	30.3341	0.0329662	0.0365464		1.99246e-07	0.00045683	0.0367748	0.0133168		0.376081	0.365464	30.3213	0.0329801	0.0448254		1.22518e-06	0.000541549	0.0450962	0.0690758		-0.389936	0.365464	30.5241	0.032761	0.0384904		7.11228e-08	0.000478826	0.0387298	0.00453519
						-0.164002	0	30.3362	0.032964	0.0370032		1.33642e-07	0.00045683	0.0372316	0.00893207		-0.248058	0	30.3339	0.0329664	0.0370032		1.99246e-07	0.00045683	0.0372316	0.0133168		0.37579	0.365007	30.3202	0.0329813	0.0453669		1.22406e-06	0.000541052	0.0456375	0.069076		-0.389793	0.365007	30.524	0.0327611	0.0389692		7.11148e-08	0.00047877	0.0392086	0.00453521
						-0.163545	0	30.336	0.0329641	0.03746		1.33642e-07	0.00045683	0.0376884	0.00893207		-0.248515	0	30.3337	0.0329666	0.03746		1.99246e-07	0.00045683	0.0376884	0.0133168		0.3755	0.36455	30.319	0.0329826	0.045908		1.22294e-06	0.000540558	0.0461783	0.0690761		-0.38965	0.36455	30.5239	0.0327612	0.039448		7.03355e-08	0.000478715	0.0396873	0.00448603
						-0.163088	0	30.3359	0.0329642	0.0379169		1.33642e-07	0.00045683	0.0381453	0.00893207		-0.248972	0	30.3335	0.0329668	0.0379169		1.99246e-07	0.00045683	0.0381453	0.0133168		0.375211	0.364093	30.3179	0.0329838	0.0464485		1.22183e-06	0.000540066	0.0467186	0.069076		-0.389507	0.364093	30.5239	0.0327612	0.0399267		7.02575e-08	0.00047866	0.040166	0.00448157
						-0.162631	0	30.3358	0.0329644	0.0383737		1.33642e-07	0.00045683	0.0386021	0.00893207		-0.249429	0	30.3334	0.032967	0.0383737		1.99246e-07	0.00045683	0.0386021	0.0133168		0.374923	0.363636	30.3168	0.032985	0.0469886		1.22072e-06	0.000539578	0.0472584	0.0690757		-0.389364	0.363636	30.5238	0.0327613	0.0404053		7.02493e-08	0.000478606	0.0406446	0.00448155
						-0.162175	0	30.3357	0.0329645	0.0388305		1.33642e-07	0.00045683	0.0390589	0.00893207		-0.249886	0	30.3332	0.0329672	0.0388305		1.99246e-07	0.00045683	0.0390589	0.0133168		0.374636	0.36318	30.3157	0.0329862	0.0475282		1.21961e-06	0.000539093	0.0477977	0.0690754		-0.389221	0.36318	30.5237	0.0327614	0.0408839		7.02412e-08	0.000478553	0.0411232	0.00448153
						-0.161718	0	30.3355	0.0329646	0.0392873		1.33642e-07	0.00045683	0.0395158	0.00893207		-0.250343	0	30.333	0.0329674	0.0392873		1.99246e-07	0.00045683	0.0395158	0.0133168		0.374349	0.362723	30.3146	0.0329875	0.0480673		1.21851e-06	0.00053861	0.0483366	0.0690748		-0.389078	0.362723	30.5237	0.0327615	0.0413625		7.02332e-08	0.000478501	0.0416017	0.00448151
						-0.161261	0	30.3354	0.0329648	0.0397442		1.33642e-07	0.00045683	0.0399726	0.00893207		-0.250799	0	30.3328	0.0329676	0.0397442		1.99246e-07	0.00045683	0.0399726	0.0133168		0.374064	0.362266	30.3134	0.0329887	0.0486059		1.21742e-06	0.000538131	0.048875	0.0690742		-0.388936	0.362266	30.5236	0.0327615	0.041841		7.02253e-08	0.000478449	0.0420802	0.00448149
						-0.160804	0	30.3353	0.0329649	0.040201		1.48103e-07	0.00045683	0.0404294	0.0098986		-0.251256	0	30.3326	0.0329678	0.040201		2.29361e-07	0.00045683	0.0404294	0.0153296		0.37378	0.361809	30.3123	0.0329899	0.049144		1.25153e-06	0.000537654	0.0494128	0.0710724		-0.388794	0.361809	30.5235	0.0327616	0.0423194		7.60464e-08	0.000478398	0.0425586	0.00485349
						-0.160347	0	30.3352	0.032965	0.0406578		1.48103e-07	0.00045683	0.0408862	0.0098986		-0.251713	0	30.3324	0.032968	0.0406578		2.29361e-07	0.00045683	0.0408862	0.0153296		0.373496	0.361352	30.3112	0.0329911	0.0496817		1.25033e-06	0.000537132	0.0499502	0.0710734		-0.388652	0.361352	30.5235	0.0327617	0.0427978		7.60374e-08	0.000478339	0.043037	0.00485351
						-0.15989	0	30.335	0.0329652	0.0411147		1.48103e-07	0.00045683	0.0413431	0.0098986		-0.25217	0	30.3322	0.0329683	0.0411147		2.29361e-07	0.00045683	0.0413431	0.0153296		0.373214	0.360895	30.31	0.0329924	0.0502188		1.24913e-06	0.000536613	0.0504871	0.0710741		-0.38851	0.360895	30.5234	0.0327617	0.0432762		7.60286e-08	0.000478282	0.0435153	0.00485353
						-0.159434	0	30.3349	0.0329653	0.0415715		1.48103e-07	0.00045683	0.0417999	0.0098986		-0.252627	0	30.332	0.0329685	0.0415715		2.29361e-07	0.00045683	0.0417999	0.0153296		0.372932	0.360439	30.3089	0.0329936	0.0507554		1.24794e-06	0.000536098	0.0510235	0.0710746		-0.388368	0.360439	30.5233	0.0327618	0.0437545		7.60198e-08	0.000478225	0.0439936	0.00485355
						-0.158977	0	30.3348	0.0329655	0.0420283		1.48103e-07	0.00045683	0.0422567	0.0098986		-0.253084	0	30.3318	0.0329687	0.0420283		2.29361e-07	0.00045683	0.0422567	0.0153296		0.372652	0.359982	30.3077	0.0329949	0.0512915		1.24676e-06	0.000535586	0.0515593	0.071075		-0.388227	0.359982	30.5233	0.0327619	0.0442327		7.60112e-08	0.000478168	0.0444718	0.00485357
						-0.15852	0	30.3346	0.0329656	0.0424852		1.48103e-07	0.00045683	0.0427136	0.0098986		-0.25354	0	30.3316	0.0329689	0.0424852		2.29361e-07	0.00045683	0.0427136	0.0153296		0.372372	0.359525	30.3066	0.0329961	0.0518271		1.24557e-06	0.000535077	0.0520946	0.0710752		-0.388086	0.359525	30.5232	0.032762	0.0447109		7.60027e-08	0.000478113	0.0449499	0.00485359
						-0.158063	0	30.3345	0.0329658	0.042942		1.48103e-07	0.00045683	0.0431704	0.0098986		-0.253997	0	30.3314	0.0329692	0.042942		2.29361e-07	0.00045683	0.0431704	0.0153296		0.372093	0.359068	30.3054	0.0329974	0.0523622		1.24451e-06	0.000534571	0.0526295	0.0710814		-0.387945	0.359068	30.5231	0.032762	0.045189		7.59942e-08	0.000478058	0.045428	0.00485361
						-0.157606	0	30.3343	0.0329659	0.0433988		1.48103e-07	0.00045683	0.0436272	0.0098986		-0.254454	0	30.3312	0.0329694	0.0433988		2.29361e-07	0.00045683	0.0436272	0.0153296		0.371816	0.358611	30.3043	0.0329986	0.0528968		1.24391e-06	0.000534071	0.0531638	0.071114		-0.387804	0.358611	30.5231	0.0327621	0.045667		7.59859e-08	0.000478004	0.045906	0.00485362
						-0.157149	0	30.3342	0.0329661	0.0438556		1.48103e-07	0.00045683	0.0440841	0.0098986		-0.254911	0	30.3309	0.0329696	0.0438556		2.29361e-07	0.00045683	0.0440841	0.0153296		0.371539	0.358154	30.3032	0.0329999	0.0534308		1.24277e-06	0.000533585	0.0536976	0.0711136		-0.387663	0.358154	30.523	0.0327622	0.046145		7.59776e-08	0.00047795	0.046384	0.00485364
						-0.156693	0	30.3341	0.0329662	0.0443125		1.48103e-07	0.00045683	0.0445409	0.0098986		-0.255368	0	30.3307	0.0329699	0.0443125		2.29361e-07	0.00045683	0.0445409	0.0153296		0.371263	0.357698	30.302	0.0330011	0.0539644		1.24164e-06	0.000533101	0.054231	0.0711131		-0.387523	0.357698	30.5229	0.0327623	0.046623		7.59694e-08	0.000477898	0.0468619	0.00485365
						-0.156236	0	30.3339	0.0329664	0.0447693		1.48103e-07	0.00045683	0.0449977	0.0098986		-0.255825	0	30.3305	0.0329701	0.0447693		2.29361e-07	0.00045683	0.0449977	0.0153296		0.370989	0.357241	30.3009	0.0330024	0.0544975		1.24051e-06	0.000532621	0.0547638	0.0711124		-0.387382	0.357241	30.5228	0.0327624	0.0471009		7.51077e-08	0.000477845	0.0473398	0.00479912
						-0.155779	0	30.3338	0.0329665	0.0452261		1.62336e-07	0.00045683	0.0454545	0.0108499		-0.256281	0	30.3303	0.0329703	0.0452261		2.61712e-07	0.00045683	0.0454545	0.0174918		0.370715	0.356784	30.2997	0.0330036	0.0550301		1.27355e-06	0.000532144	0.0552962	0.0730721		-0.387242	0.356784	30.5228	0.0327624	0.0475787		8.12316e-08	0.000477794	0.0478176	0.00519097
						-0.155322	0	30.3336	0.0329667	0.045683		1.62336e-07	0.00045683	0.0459114	0.0108499		-0.256738	0	30.3301	0.0329706	0.045683		2.61712e-07	0.00045683	0.0459114	0.0174918		0.370442	0.356327	30.2986	0.0330049	0.0555623		1.27231e-06	0.000531622	0.0558281	0.0730729		-0.387102	0.356327	30.5227	0.0327625	0.0480565		8.12218e-08	0.000477735	0.0482954	0.00519099
						-0.154865	0	30.3335	0.0329669	0.0461398		1.62336e-07	0.00045683	0.0463682	0.0108499		-0.257195	0	30.3298	0.0329708	0.0461398		2.61712e-07	0.00045683	0.0463682	0.0174918		0.37017	0.35587	30.2974	0.0330061	0.0560939		1.27109e-06	0.000531104	0.0563594	0.0730735		-0.386962	0.35587	30.5226	0.0327626	0.0485342		8.15425e-08	0.000477676	0.0487731	0.00521213
						-0.154408	0	30.3333	0.032967	0.0465966		1.62336e-07	0.00045683	0.046825	0.0108499		-0.257652	0	30.3296	0.0329711	0.0465966		2.61712e-07	0.00045683	0.046825	0.0174918		0.369899	0.355413	30.2962	0.0330074	0.056625		1.26986e-06	0.000530589	0.0568903	0.0730739		-0.386823	0.355413	30.5225	0.0327627	0.0490119		8.16143e-08	0.000477621	0.0492507	0.00521732
						-0.153952	0	30.3332	0.0329672	0.0470534		1.62336e-07	0.00045683	0.0472819	0.0108499		-0.258109	0	30.3293	0.0329714	0.0470534		2.61712e-07	0.00045683	0.0472819	0.0174918		0.369629	0.354957	30.2951	0.0330087	0.0571556		1.26864e-06	0.000530078	0.0574206	0.0730741		-0.386683	0.354957	30.5225	0.0327628	0.0494895		8.16049e-08	0.000477568	0.0497283	0.0052173
						-0.153495	0	30.333	0.0329673	0.0475103		1.62336e-07	0.00045683	0.0477387	0.0108499		-0.258566	0	30.3291	0.0329716	0.0475103		2.61712e-07	0.00045683	0.0477387	0.0174918		0.36936	0.3545	30.2939	0.0330099	0.0576857		1.26743e-06	0.000529571	0.0579505	0.0730741		-0.386544	0.3545	30.5224	0.0327628	0.0499671		8.15956e-08	0.000477515	0.0502059	0.00521729
						-0.153038	0	30.3329	0.0329675	0.0479671		1.62336e-07	0.00045683	0.0481955	0.0108499		-0.259022	0	30.3289	0.0329719	0.0479671		2.61712e-07	0.00045683	0.0481955	0.0174918		0.369093	0.354043	30.2927	0.0330112	0.0582152		1.26709e-06	0.000529067	0.0584798	0.0731245		-0.386405	0.354043	30.5223	0.0327629	0.0504446		8.15865e-08	0.000477463	0.0506834	0.00521727
						-0.152581	0	30.3328	0.0329677	0.0484239		1.62336e-07	0.00045683	0.0486524	0.0108499		-0.259479	0	30.3286	0.0329721	0.0484239		2.61712e-07	0.00045683	0.0486524	0.0174918		0.368826	0.353586	30.2916	0.0330125	0.0587443		1.26603e-06	0.000528566	0.0590086	0.0731324		-0.386266	0.353586	30.5222	0.032763	0.0509221		8.15774e-08	0.000477411	0.0511608	0.00521725
						-0.152124	0	30.3326	0.0329678	0.0488808		1.62336e-07	0.00045683	0.0491092	0.0108499		-0.259936	0	30.3284	0.0329724	0.0488808		2.61712e-07	0.00045683	0.0491092	0.0174918		0.36856	0.353129	30.2904	0.0330137	0.0592729		1.26484e-06	0.000528068	0.0595369	0.0731322		-0.386128	0.353129	30.5222	0.0327631	0.0513995		8.15684e-08	0.00047736	0.0516382	0.00521724
						-0.151667	0	30.3325	0.032968	0.0493376		1.62336e-07	0.00045683	0.049566	0.0108499		-0.260393	0	30.3281	0.0329727	0.0493376		2.61712e-07	0.00045683	0.049566	0.0174918		0.368295	0.352672	30.2893	0.033015	0.0598009		1.26364e-06	0.000527574	0.0600647	0.0731318		-0.385989	0.352672	30.5221	0.0327632	0.0518769		8.15596e-08	0.00047731	0.0521155	0.00521722
						-0.151211	0	30.3323	0.0329682	0.0497944		1.62336e-07	0.00045683	0.0500228	0.0108499		-0.26085	0	30.3279	0.0329729	0.0497944		2.61712e-07	0.00045683	0.0500228	0.0174918		0.368031	0.352216	30.2881	0.0330163	0.0603285		1.26246e-06	0.000527083	0.0605921	0.0731312		-0.385851	0.352216	30.522	0.0327632	0.0523542		8.15508e-08	0.00047726	0.0525928	0.0052172
						-0.150754	0	30.3322	0.0329683	0.0502513		1.76373e-07	0.00045683	0.0504797	0.011788		-0.261307	0	30.3277	0.0329732	0.0502513		2.96596e-07	0.00045683	0.0504797	0.0198233		0.367768	0.351759	30.2869	0.0330175	0.0608556		1.29639e-06	0.000526595	0.0611189	0.0751664		-0.385713	0.351759	30.5219	0.0327633	0.0528314		8.80765e-08	0.000477211	0.05307	0.00563526
						-0.150297	0	30.332	0.0329685	0.0507081		1.76373e-07	0.00045683	0.0509365	0.011788		-0.261763	0	30.3274	0.0329735	0.0507081		2.96596e-07	0.00045683	0.0509365	0.0198233		0.367506	0.351302	30.2857	0.0330188	0.0613822		1.2951e-06	0.000526065	0.0616452	0.0751674		-0.385575	0.351302	30.5219	0.0327634	0.0533086		8.80663e-08	0.000477154	0.0535472	0.00563528
						-0.14984	0	30.3318	0.0329687	0.0511649		1.76373e-07	0.00045683	0.0513933	0.011788		-0.26222	0	30.3271	0.0329738	0.0511649		2.96596e-07	0.00045683	0.0513933	0.0198233		0.367245	0.350845	30.2846	0.0330201	0.0619083		1.29382e-06	0.000525539	0.062171	0.0751682		-0.385437	0.350845	30.5218	0.0327635	0.0537858		8.80563e-08	0.000477098	0.0540243	0.00563531
						-0.149383	0	30.3317	0.0329688	0.0516217		1.76373e-07	0.00045683	0.0518502	0.011788		-0.262677	0	30.3268	0.0329741	0.0516217		2.96596e-07	0.00045683	0.0518502	0.0198233		0.366985	0.350388	30.2834	0.0330214	0.0624338		1.2916e-06	0.000525016	0.0626963	0.0751136		-0.385299	0.350388	30.5217	0.0327636	0.0542629		8.78861e-08	0.000477042	0.0545014	0.00562507
						-0.148926	0	30.3315	0.032969	0.0520786		1.76373e-07	0.00045683	0.052307	0.011788		-0.263134	0	30.3266	0.0329744	0.0520786		2.96596e-07	0.00045683	0.052307	0.0198233		0.366727	0.349931	30.2822	0.0330227	0.0629588		1.28901e-06	0.000524502	0.0632211	0.0750368		-0.385162	0.349931	30.5216	0.0327637	0.0547399		8.70967e-08	0.000476987	0.0549784	0.00557519
						-0.14847	0	30.3313	0.0329692	0.0525354		1.76373e-07	0.00045683	0.0527638	0.011788		-0.263591	0	30.3263	0.0329747	0.0525354		2.96596e-07	0.00045683	0.0527638	0.0198233		0.366469	0.349475	30.281	0.033024	0.0634833		1.28778e-06	0.000523998	0.0637453	0.0750373		-0.385025	0.349475	30.5215	0.0327638	0.0552169		8.70865e-08	0.000476933	0.0554554	0.00557517
						-0.148013	0	30.3312	0.0329694	0.0529922		1.76373e-07	0.00045683	0.0532206	0.011788		-0.264048	0	30.326	0.032975	0.0529922		2.96596e-07	0.00045683	0.0532206	0.0198233		0.366212	0.349018	30.2798	0.0330253	0.0640073		1.28655e-06	0.000523497	0.0642691	0.0750375		-0.384888	0.349018	30.5214	0.0327639	0.0556939		8.70764e-08	0.000476879	0.0559323	0.00557515
						-0.147556	0	30.331	0.0329696	0.0534491		1.76373e-07	0.00045683	0.0536775	0.011788		-0.264504	0	30.3258	0.0329753	0.0534491		2.96596e-07	0.00045683	0.0536775	0.0198233		0.365957	0.348561	30.2786	0.0330266	0.0645308		1.28533e-06	0.000523	0.0647923	0.0750375		-0.384751	0.348561	30.5214	0.0327639	0.0561707		8.70664e-08	0.000476826	0.0564091	0.00557513
						-0.147099	0	30.3309	0.0329697	0.0539059		1.76373e-07	0.00045683	0.0541343	0.011788		-0.264961	0	30.3255	0.0329756	0.0539059		2.96596e-07	0.00045683	0.0541343	0.0198233		0.365702	0.348104	30.2775	0.0330279	0.0650538		1.28412e-06	0.000522506	0.0653151	0.0750373		-0.384614	0.348104	30.5213	0.032764	0.0566476		8.70565e-08	0.000476774	0.0568859	0.00557511
						-0.146642	0	30.3307	0.0329699	0.0543627		1.76373e-07	0.00045683	0.0545911	0.011788		-0.265418	0	30.3252	0.0329759	0.0543627		2.96596e-07	0.00045683	0.0545911	0.0198233		0.365448	0.347647	30.2763	0.0330291	0.0655763		1.2829e-06	0.000522016	0.0658373	0.0750369		-0.384478	0.347647	30.5212	0.0327641	0.0571243		8.70468e-08	0.000476722	0.0573627	0.00557509
						-0.146185	0	30.3305	0.0329701	0.0548196		1.76373e-07	0.00045683	0.055048	0.011788		-0.265875	0	30.3249	0.0329762	0.0548196		2.96596e-07	0.00045683	0.055048	0.0198233		0.365196	0.34719	30.2751	0.0330304	0.0660983		1.2817e-06	0.000521529	0.0663591	0.0750363		-0.384341	0.34719	30.5211	0.0327642	0.0576011		8.70371e-08	0.000476671	0.0578394	0.00557507
						-0.145729	0	30.3304	0.0329703	0.0552764		1.9024e-07	0.00045683	0.0555048	0.0127149		-0.266332	0	30.3247	0.0329765	0.0552764		3.3436e-07	0.00045683	0.0555048	0.0223473		0.364944	0.346734	30.2739	0.0330317	0.0666199		1.31428e-06	0.000521045	0.0668804	0.0770151		-0.384205	0.346734	30.521	0.0327643	0.0580777		9.39119e-08	0.000476621	0.058316	0.00601606
						-0.145272	0	30.3302	0.0329704	0.0557332		1.9024e-07	0.00045683	0.0559616	0.0127149		-0.266788	0	30.3244	0.0329768	0.0557332		3.3436e-07	0.00045683	0.0559616	0.0223473		0.364694	0.346277	30.2727	0.033033	0.0671409		1.31297e-06	0.000520521	0.0674012	0.0770159		-0.384069	0.346277	30.5209	0.0327644	0.0585544		9.39007e-08	0.000476562	0.0587926	0.00601608
						-0.144815	0	30.33	0.0329706	0.05619		1.9024e-07	0.00045683	0.0564185	0.0127149		-0.267245	0	30.324	0.0329771	0.05619		3.3436e-07	0.00045683	0.0564185	0.0223473		0.364444	0.34582	30.2715	0.0330343	0.0676614		1.31166e-06	0.00052	0.0679214	0.0770165		-0.383934	0.34582	30.5209	0.0327645	0.0590309		9.38896e-08	0.000476504	0.0592692	0.00601611
						-0.144358	0	30.3298	0.0329708	0.0566469		1.9024e-07	0.00045683	0.0568753	0.0127149		-0.267702	0	30.3237	0.0329775	0.0566469		3.3436e-07	0.00045683	0.0568753	0.0223473		0.364196	0.345363	30.2703	0.0330357	0.0681814		1.31037e-06	0.000519484	0.0684412	0.0770168		-0.383798	0.345363	30.5208	0.0327646	0.0595074		9.38786e-08	0.000476446	0.0597456	0.00601613
						-0.143901	0	30.3297	0.032971	0.0571037		1.9024e-07	0.00045683	0.0573321	0.0127149		-0.268159	0	30.3234	0.0329778	0.0571037		3.3436e-07	0.00045683	0.0573321	0.0223473		0.363948	0.344906	30.2691	0.033037	0.0687009		1.30908e-06	0.000518971	0.0689604	0.0770168		-0.383663	0.344906	30.5207	0.0327647	0.0599839		9.38678e-08	0.000476389	0.0602221	0.00601616
						-0.143444	0	30.3295	0.0329712	0.0575605		1.9024e-07	0.00045683	0.0577889	0.0127149		-0.268616	0	30.3231	0.0329781	0.0575605		3.3436e-07	0.00045683	0.0577889	0.0223473		0.363702	0.34445	30.2679	0.0330383	0.0692199		1.30779e-06	0.000518463	0.0694791	0.0770166		-0.383528	0.34445	30.5206	0.0327648	0.0604603		9.38571e-08	0.000476333	0.0606984	0.00601618
						-0.142988	0	30.3293	0.0329714	0.0580174		1.9024e-07	0.00045683	0.0582458	0.0127149		-0.269073	0	30.3228	0.0329785	0.0580174		3.3436e-07	0.00045683	0.0582458	0.0223473		0.363457	0.343993	30.2667	0.0330396	0.0697383		1.30651e-06	0.000517958	0.0699973	0.0770162		-0.383393	0.343993	30.5205	0.0327648	0.0609366		9.38465e-08	0.000476278	0.0611747	0.0060162
						-0.142531	0	30.3291	0.0329716	0.0584742		1.9024e-07	0.00045683	0.0587026	0.0127149		-0.269529	0	30.3225	0.0329788	0.0584742		3.3436e-07	0.00045683	0.0587026	0.0223473		0.363213	0.343536	30.2655	0.0330409	0.0702563		1.30523e-06	0.000517457	0.070515	0.0770155		-0.383258	0.343536	30.5204	0.0327649	0.0614129		9.3836e-08	0.000476223	0.061651	0.00601622
						-0.142074	0	30.329	0.0329718	0.058931		1.9024e-07	0.00045683	0.0591594	0.0127149		-0.269986	0	30.3222	0.0329791	0.058931		3.3436e-07	0.00045683	0.0591594	0.0223473		0.36297	0.343079	30.2643	0.0330422	0.0707738		1.30403e-06	0.000516959	0.0710322	0.0770184		-0.383124	0.343079	30.5203	0.032765	0.0618891		9.33257e-08	0.000476169	0.0621272	0.00598418
						-0.141617	0	30.3288	0.032972	0.0593878		1.9024e-07	0.00045683	0.0596163	0.0127149		-0.270443	0	30.3219	0.0329795	0.0593878		3.3436e-07	0.00045683	0.0596163	0.0223473		0.362728	0.342622	30.2631	0.0330435	0.0712907		1.30542e-06	0.000516466	0.071549	0.0771743		-0.382989	0.342622	30.5203	0.0327651	0.0623653		9.28445e-08	0.000476116	0.0626033	0.00595399
						-0.14116	0	30.3286	0.0329722	0.0598447		1.9024e-07	0.00045683	0.0600731	0.0127149		-0.2709	0	30.3216	0.0329798	0.0598447		3.3436e-07	0.00045683	0.0600731	0.0223473		0.362487	0.342165	30.2619	0.0330448	0.0718072		1.30417e-06	0.000515976	0.0720652	0.0771738		-0.382855	0.342165	30.5202	0.0327652	0.0628414		9.28338e-08	0.000476063	0.0630794	0.00595396
						-0.140704	0	30.3284	0.0329723	0.0603015		2.03964e-07	0.00045683	0.0605299	0.0136322		-0.271357	0	30.3213	0.0329801	0.0603015		3.75407e-07	0.00045683	0.0605299	0.0250907		0.362247	0.341709	30.2608	0.0330461	0.0723232		1.33761e-06	0.000515489	0.0725809	0.0792272		-0.382721	0.341709	30.5201	0.0327653	0.0633174		1.00071e-07	0.000476011	0.0635554	0.00641884
						-0.140247	0	30.3283	0.0329726	0.0607583		2.03964e-07	0.00045683	0.0609868	0.0136322		-0.271814	0	30.3209	0.0329805	0.0607583		3.75407e-07	0.00045683	0.0609868	0.0250907		0.362008	0.341252	30.2595	0.0330474	0.0728386		1.33544e-06	0.000514964	0.0730961	0.0791796		-0.382588	0.341252	30.52	0.0327654	0.0637934		1.00059e-07	0.00047595	0.0640314	0.00641887
						-0.13979	0	30.3281	0.0329728	0.0612152		2.03964e-07	0.00045683	0.0614436	0.0136322		-0.27227	0	30.3206	0.0329809	0.0612152		3.75407e-07	0.00045683	0.0614436	0.0250907		0.361771	0.340795	30.2583	0.0330488	0.0733536		1.32988e-06	0.000514444	0.0736108	0.0789295		-0.382454	0.340795	30.5199	0.0327655	0.0642694		1.00046e-07	0.000475889	0.0645073	0.00641889
						-0.139333	0	30.3279	0.032973	0.061672		2.03964e-07	0.00045683	0.0619004	0.0136322		-0.272727	0	30.3202	0.0329813	0.061672		3.75407e-07	0.00045683	0.0619004	0.0250907		0.361534	0.340338	30.2571	0.0330501	0.0738681		1.32859e-06	0.000513937	0.074125	0.078931		-0.382321	0.340338	30.5198	0.0327656	0.0647453		1.00034e-07	0.00047583	0.0649832	0.00641891
						-0.138876	0	30.3277	0.0329732	0.0621288		2.03964e-07	0.00045683	0.0623572	0.0136322		-0.273184	0	30.3199	0.0329816	0.0621288		3.75407e-07	0.00045683	0.0623572	0.0250907		0.361299	0.339881	30.2559	0.0330514	0.074382		1.32731e-06	0.000513433	0.0746387	0.0789321		-0.382188	0.339881	30.5197	0.0327657	0.0652211		1.00022e-07	0.000475771	0.065459	0.00641894
						-0.138419	0	30.3275	0.0329734	0.0625857		2.03964e-07	0.00045683	0.0628141	0.0136322		-0.273641	0	30.3196	0.032982	0.0625857		3.75407e-07	0.00045683	0.0628141	0.0250907		0.361064	0.339424	30.2547	0.0330528	0.0748954		1.32603e-06	0.000512933	0.0751519	0.078933		-0.382055	0.339424	30.5196	0.0327658	0.0656969		1.0001e-07	0.000475712	0.0659347	0.00641896
						-0.137963	0	30.3273	0.0329736	0.0630425		2.03964e-07	0.00045683	0.0632709	0.0136322		-0.274098	0	30.3192	0.0329824	0.0630425		3.75407e-07	0.00045683	0.0632709	0.0250907		0.360831	0.338968	30.2534	0.0330541	0.0754084		1.32476e-06	0.000512437	0.0756646	0.0789336		-0.381922	0.338968	30.5195	0.0327659	0.0661726		1.00393e-07	0.000475655	0.0664104	0.00644433
						-0.137506	0	30.3271	0.0329738	0.0634993		2.03964e-07	0.00045683	0.0637277	0.0136322		-0.274555	0	30.3189	0.0329828	0.0634993		3.75407e-07	0.00045683	0.0637277	0.0250907		0.360599	0.338511	30.2522	0.0330554	0.0759208		1.3235e-06	0.000511945	0.0761768	0.0789339		-0.381789	0.338511	30.5194	0.032766	0.0666483		1.00422e-07	0.000475601	0.0668861	0.00644692
						-0.137049	0	30.3269	0.032974	0.0639561		2.03964e-07	0.00045683	0.0641846	0.0136322		-0.275011	0	30.3185	0.0329831	0.0639561		3.75407e-07	0.00045683	0.0641846	0.0250907		0.360368	0.338054	30.251	0.0330567	0.0764327		1.32224e-06	0.000511457	0.0766885	0.078934		-0.381657	0.338054	30.5193	0.0327661	0.0671239		1.00411e-07	0.000475549	0.0673616	0.0064469
						-0.136592	0	30.3268	0.0329742	0.064413		2.03964e-07	0.00045683	0.0646414	0.0136322		-0.275468	0	30.3182	0.0329835	0.064413		3.75407e-07	0.00045683	0.0646414	0.0250907		0.360138	0.337597	30.2498	0.0330581	0.0769442		1.32098e-06	0.000510973	0.0771997	0.0789337		-0.381525	0.337597	30.5192	0.0327662	0.0675994		1.004e-07	0.000475497	0.0678372	0.00644687
						-0.136135	0	30.3266	0.0329744	0.0648698		2.03964e-07	0.00045683	0.0650982	0.0136322		-0.275925	0	30.3178	0.0329839	0.0648698		3.75407e-07	0.00045683	0.0650982	0.0250907		0.359909	0.33714	30.2486	0.0330594	0.0774552		1.31973e-06	0.000510493	0.0777104	0.0789332		-0.381393	0.33714	30.5191	0.0327663	0.0680749		1.00388e-07	0.000475446	0.0683126	0.00644685
						-0.135678	0	30.3264	0.0329746	0.0653266		2.17569e-07	0.00045683	0.065555	0.0145415		-0.276382	0	30.3175	0.0329843	0.0653266		4.20208e-07	0.00045683	0.065555	0.028085		0.359681	0.336683	30.2474	0.0330607	0.0779657		1.35151e-06	0.000510016	0.0782207	0.0809093		-0.381261	0.336683	30.5191	0.0327664	0.0685503		1.0801e-07	0.000475395	0.068788	0.00693706
						-0.135222	0	30.3262	0.0329748	0.0657835		2.17569e-07	0.00045683	0.0660119	0.0145415		-0.276839	0	30.3171	0.0329847	0.0657835		4.20208e-07	0.00045683	0.0660119	0.028085		0.359454	0.336227	30.2462	0.0330621	0.0784757		1.35016e-06	0.000509503	0.0787304	0.0809101		-0.38113	0.336227	30.519	0.0327665	0.0690257		1.07989e-07	0.000475335	0.0692634	0.00693659
						-0.134765	0	30.326	0.032975	0.0662403		2.17569e-07	0.00045683	0.0664687	0.0145415		-0.277296	0	30.3167	0.0329851	0.0662403		4.20208e-07	0.00045683	0.0664687	0.028085		0.359229	0.33577	30.2449	0.0330634	0.0789852		1.34882e-06	0.000508994	0.0792397	0.0809106		-0.380998	0.33577	30.5188	0.0327666	0.0695011		1.0698e-07	0.000475275	0.0697387	0.00687263
						-0.134308	0	30.3258	0.0329752	0.0666971		2.17569e-07	0.00045683	0.0669255	0.0145415		-0.277752	0	30.3163	0.0329855	0.0666971		4.20208e-07	0.00045683	0.0669255	0.028085		0.359004	0.335313	30.2437	0.0330648	0.0794942		1.34748e-06	0.000508489	0.0797484	0.0809107		-0.380867	0.335313	30.5188	0.0327667	0.0699764		1.06967e-07	0.000475217	0.070214	0.00687261
						-0.133851	0	30.3256	0.0329755	0.067154		2.17569e-07	0.00045683	0.0673824	0.0145415		-0.278209	0	30.3159	0.0329859	0.067154		4.20208e-07	0.00045683	0.0673824	0.028085		0.358781	0.334856	30.2425	0.0330661	0.0800027		1.34615e-06	0.000507988	0.0802567	0.0809105		-0.380736	0.334856	30.5187	0.0327668	0.0704516		1.06953e-07	0.000475159	0.0706891	0.00687259
						-0.133394	0	30.3254	0.0329757	0.0676108		2.17569e-07	0.00045683	0.0678392	0.0145415		-0.278666	0	30.3156	0.0329864	0.0676108		4.20208e-07	0.00045683	0.0678392	0.028085		0.358559	0.334399	30.2412	0.0330674	0.0805107		1.34483e-06	0.000507492	0.0807644	0.08091		-0.380606	0.334399	30.5186	0.032767	0.0709267		1.0694e-07	0.000475101	0.0711643	0.00687257
						-0.132937	0	30.3252	0.0329759	0.0680676		2.17569e-07	0.00045683	0.068296	0.0145415		-0.279123	0	30.3152	0.0329868	0.0680676		4.20208e-07	0.00045683	0.068296	0.028085		0.358338	0.333942	30.24	0.0330688	0.0810181		1.34351e-06	0.000507	0.0812716	0.0809091		-0.380475	0.333942	30.5185	0.0327671	0.0714018		1.06927e-07	0.000475045	0.0716394	0.00687255
						-0.132481	0	30.325	0.0329761	0.0685244		2.17569e-07	0.00045683	0.0687529	0.0145415		-0.27958	0	30.3148	0.0329872	0.0685244		4.20208e-07	0.00045683	0.0687529	0.028085		0.358118	0.333486	30.2388	0.0330701	0.0815251		1.3422e-06	0.000506513	0.0817784	0.080908		-0.380345	0.333486	30.5184	0.0327672	0.0718769		1.06914e-07	0.000474989	0.0721144	0.00687253
						-0.132024	0	30.3248	0.0329763	0.0689813		2.17569e-07	0.00045683	0.0692097	0.0145415		-0.280037	0	30.3144	0.0329876	0.0689813		4.20208e-07	0.00045683	0.0692097	0.028085		0.357899	0.333029	30.2375	0.0330715	0.0820317		1.34089e-06	0.000506029	0.0822847	0.0809065		-0.380215	0.333029	30.5183	0.0327673	0.0723519		1.06901e-07	0.000474934	0.0725893	0.0068725
						-0.131567	0	30.3246	0.0329765	0.0694381		2.17569e-07	0.00045683	0.0696665	0.0145415		-0.280493	0	30.314	0.032988	0.0694381		4.20208e-07	0.00045683	0.0696665	0.028085		0.357681	0.332572	30.2363	0.0330728	0.0825377		1.34427e-06	0.000505549	0.0827905	0.0811875		-0.380085	0.332572	30.5182	0.0327674	0.0728268		1.06889e-07	0.00047488	0.0730642	0.00687248
						-0.13111	0	30.3244	0.0329768	0.0698949		2.17569e-07	0.00045683	0.0701233	0.0145415		-0.28095	0	30.3136	0.0329885	0.0698949		4.20208e-07	0.00045683	0.0701233	0.028085		0.357465	0.332115	30.2351	0.0330742	0.0830432		1.34334e-06	0.000505074	0.0832958	0.0812075		-0.379955	0.332115	30.5181	0.0327675	0.0733017		1.06876e-07	0.000474826	0.0735391	0.00687245
						-0.130653	0	30.3242	0.032977	0.0703518		2.31077e-07	0.00045683	0.0705802	0.0154442		-0.281407	0	30.3132	0.0329889	0.0703518		4.69318e-07	0.00045683	0.0705802	0.0313674		0.357249	0.331658	30.2339	0.0330755	0.0835483		1.37592e-06	0.000504602	0.0838006	0.0832547		-0.379826	0.331658	30.518	0.0327676	0.0737765		1.14877e-07	0.000474773	0.0740139	0.00738774
						-0.130196	0	30.324	0.0329772	0.0708086		2.31077e-07	0.00045683	0.071037	0.0154442		-0.281864	0	30.3128	0.0329894	0.0708086		4.69318e-07	0.00045683	0.071037	0.0313674		0.357035	0.331201	30.2326	0.0330769	0.0840529		1.37455e-06	0.000504096	0.084305	0.0832556		-0.379697	0.331201	30.5178	0.0327677	0.0742513		1.14862e-07	0.00047471	0.0744886	0.00738778
						-0.12974	0	30.3238	0.0329774	0.0712654		2.31077e-07	0.00045683	0.0714938	0.0154442		-0.282321	0	30.3124	0.0329898	0.0712654		4.69318e-07	0.00045683	0.0714938	0.0313674		0.356822	0.330745	30.2313	0.0330783	0.084557		1.36711e-06	0.000503594	0.0848088	0.0828871		-0.379567	0.330745	30.5177	0.0327678	0.074726		1.14848e-07	0.000474647	0.0749633	0.00738781
						-0.129283	0	30.3235	0.0329777	0.0717222		2.31077e-07	0.00045683	0.0719507	0.0154442		-0.282778	0	30.3119	0.0329903	0.0717222		4.69318e-07	0.00045683	0.0719507	0.0313674		0.35661	0.330288	30.2301	0.0330796	0.0850606		1.36448e-06	0.000503103	0.0853122	0.0828085		-0.379439	0.330288	30.5176	0.0327679	0.0752006		1.14833e-07	0.000474586	0.0754379	0.00738784
						-0.128826	0	30.3233	0.0329779	0.0721791		2.31077e-07	0.00045683	0.0724075	0.0154442		-0.283234	0	30.3115	0.0329908	0.0721791		4.69318e-07	0.00045683	0.0724075	0.0313674		0.356399	0.329831	30.2288	0.033081	0.0855637		1.36319e-06	0.000502618	0.085815	0.0828103		-0.37931	0.329831	30.5175	0.0327681	0.0756752		1.14819e-07	0.000474525	0.0759125	0.00738787
						-0.128369	0	30.3231	0.0329781	0.0726359		2.31077e-07	0.00045683	0.0728643	0.0154442		-0.283691	0	30.3111	0.0329912	0.0726359		4.69318e-07	0.00045683	0.0728643	0.0313674		0.35619	0.329374	30.2276	0.0330823	0.0860663		1.36191e-06	0.000502137	0.0863174	0.0828117		-0.379182	0.329374	30.5174	0.0327682	0.0761497		1.14805e-07	0.000474465	0.076387	0.0073879
						-0.127912	0	30.3229	0.0329784	0.0730927		2.31077e-07	0.00045683	0.0733212	0.0154442		-0.284148	0	30.3106	0.0329917	0.0730927		4.69318e-07	0.00045683	0.0733212	0.0313674		0.355981	0.328917	30.2264	0.0330837	0.0865685		1.36064e-06	0.00050166	0.0868193	0.0828128		-0.379053	0.328917	30.5173	0.0327683	0.0766242		1.14128e-07	0.000474406	0.0768614	0.00734525
						-0.127455	0	30.3227	0.0329786	0.0735496		2.31077e-07	0.00045683	0.073778	0.0154442		-0.284605	0	30.3102	0.0329922	0.0735496		4.69318e-07	0.00045683	0.073778	0.0313674		0.355774	0.32846	30.2251	0.0330851	0.0870701		1.35937e-06	0.000501188	0.0873207	0.0828135		-0.378926	0.32846	30.5172	0.0327684	0.0770986		1.13757e-07	0.000474348	0.0773358	0.00732226
						-0.126999	0	30.3225	0.0329788	0.0740064		2.31077e-07	0.00045683	0.0742348	0.0154442		-0.285062	0	30.3098	0.0329926	0.0740064		4.69318e-07	0.00045683	0.0742348	0.0313674		0.355568	0.328004	30.2239	0.0330864	0.0875713		1.3581e-06	0.00050072	0.0878217	0.0828138		-0.378798	0.328004	30.5171	0.0327685	0.077573		1.13743e-07	0.00047429	0.0778101	0.00732223
						-0.126542	0	30.3223	0.0329791	0.0744632		2.31077e-07	0.00045683	0.0746916	0.0154442		-0.285519	0	30.3094	0.0329931	0.0744632		4.69318e-07	0.00045683	0.0746916	0.0313674		0.355363	0.327547	30.2226	0.0330878	0.088072		1.35684e-06	0.000500256	0.0883222	0.0828138		-0.37867	0.327547	30.517	0.0327686	0.0780473		1.13728e-07	0.000474233	0.0782844	0.0073222
						-0.126085	0	30.3221	0.0329793	0.0749201		2.31077e-07	0.00045683	0.0751485	0.0154442		-0.285975	0	30.3089	0.0329936	0.0749201		4.69318e-07	0.00045683	0.0751485	0.0313674		0.355159	0.32709	30.2214	0.0330891	0.0885723		1.35559e-06	0.000499796	0.0888222	0.0828134		-0.378543	0.32709	30.5169	0.0327687	0.0785215		1.13714e-07	0.000474177	0.0787586	0.00732217
						-0.125628	0	30.3218	0.0329795	0.0753769		2.44507e-07	0.00045683	0.0756053	0.0163419		-0.286432	0	30.3085	0.0329941	0.0753769		5.23393e-07	0.00045683	0.0756053	0.0349815		0.354956	0.326633	30.2202	0.0330905	0.0890721		1.38618e-06	0.00049934	0.0893218	0.0847591		-0.378416	0.326633	30.5168	0.0327689	0.0789957		1.22107e-07	0.000474121	0.0792327	0.00786349
						-0.125171	0	30.3216	0.0329798	0.0758337		2.44507e-07	0.00045683	0.0760621	0.0163419		-0.286889	0	30.308	0.0329946	0.0758337		5.23393e-07	0.00045683	0.0760621	0.0349815		0.354755	0.326176	30.2189	0.0330919	0.0895714		1.38483e-06	0.000498852	0.0898208	0.0847598		-0.378289	0.326176	30.5167	0.032769	0.0794698		1.2209e-07	0.000474055	0.0797068	0.00786353
						-0.124714	0	30.3214	0.03298	0.0762905		2.44507e-07	0.00045683	0.076519	0.0163419		-0.287346	0	30.3075	0.0329951	0.0762905		5.23393e-07	0.00045683	0.076519	0.0349815		0.354554	0.32572	30.2176	0.0330933	0.0900703		1.38349e-06	0.000498369	0.0903195	0.0847601		-0.378162	0.32572	30.5166	0.0327691	0.0799438		1.22074e-07	0.000473989	0.0801808	0.00786356
						-0.124258	0	30.3212	0.0329803	0.0767474		2.44507e-07	0.00045683	0.0769758	0.0163419		-0.287803	0	30.3071	0.0329956	0.0767474		5.23393e-07	0.00045683	0.0769758	0.0349815		0.354355	0.325263	30.2164	0.0330947	0.0905686		1.38216e-06	0.00049789	0.0908176	0.08476		-0.378036	0.325263	30.5164	0.0327692	0.0804178		1.22058e-07	0.000473925	0.0806548	0.0078636
						-0.123801	0	30.3209	0.0329805	0.0772042		2.44507e-07	0.00045683	0.0774326	0.0163419		-0.288259	0	30.3066	0.0329961	0.0772042		5.23393e-07	0.00045683	0.0774326	0.0349815		0.354157	0.324806	30.2151	0.033096	0.0910665		1.38084e-06	0.000497416	0.0913152	0.0847594		-0.37791	0.324806	30.5163	0.0327693	0.0808918		1.22042e-07	0.000473861	0.0811287	0.00786362
						-0.123344	0	30.3207	0.0329807	0.077661		2.44507e-07	0.00045683	0.0778894	0.0163419		-0.288716	0	30.3061	0.0329967	0.077661		5.23393e-07	0.00045683	0.0778894	0.0349815		0.35396	0.324349	30.2138	0.0330974	0.091564		1.37952e-06	0.000496947	0.0918124	0.0847585		-0.377784	0.324349	30.5162	0.0327695	0.0813656		1.22026e-07	0.000473798	0.0816025	0.00786365
						-0.122887	0	30.3205	0.032981	0.0781179		2.44507e-07	0.00045683	0.0783463	0.0163419		-0.289173	0	30.3056	0.0329972	0.0781179		5.23393e-07	0.00045683	0.0783463	0.0349815		0.353765	0.323892	30.2126	0.0330988	0.0920609		1.37821e-06	0.000496482	0.0923091	0.0847572		-0.377658	0.323892	30.5161	0.0327696	0.0818394		1.22011e-07	0.000473736	0.0820763	0.00786368
						-0.12243	0	30.3203	0.0329812	0.0785747		2.44507e-07	0.00045683	0.0788031	0.0163419		-0.28963	0	30.3051	0.0329977	0.0785747		5.23393e-07	0.00045683	0.0788031	0.0349815		0.35357	0.323435	30.2113	0.0331002	0.0925574		1.38439e-06	0.000496022	0.0928054	0.0852163		-0.377533	0.323435	30.516	0.0327697	0.0823131		1.21995e-07	0.000473675	0.08255	0.0078637
						-0.121974	0	30.32	0.0329815	0.0790315		2.44507e-07	0.00045683	0.0792599	0.0163419		-0.290087	0	30.3046	0.0329982	0.0790315		5.23393e-07	0.00045683	0.0792599	0.0349815		0.353377	0.322979	30.2101	0.0331016	0.0930534		1.38361e-06	0.000495566	0.0933012	0.0852465		-0.377408	0.322979	30.5159	0.0327698	0.0827868		1.2198e-07	0.000473615	0.0830236	0.00786372
						-0.121517	0	30.3198	0.0329817	0.0794884		2.44507e-07	0.00045683	0.0797168	0.0163419		-0.290544	0	30.3042	0.0329988	0.0794884		5.23393e-07	0.00045683	0.0797168	0.0349815		0.353185	0.322522	30.2088	0.0331029	0.093549		1.38235e-06	0.000495115	0.0937965	0.0852466		-0.377283	0.322522	30.5158	0.03277	0.0832604		1.21965e-07	0.000473555	0.0834972	0.00786374
						-0.12106	0	30.3196	0.032982	0.0799452		2.44507e-07	0.00045683	0.0801736	0.0163419		-0.291	0	30.3037	0.0329993	0.0799452		5.23393e-07	0.00045683	0.0801736	0.0349815		0.352994	0.322065	30.2075	0.0331043	0.0940441		1.3811e-06	0.000494668	0.0942914	0.0852463		-0.377158	0.322065	30.5156	0.0327701	0.083734		1.21488e-07	0.000473496	0.0839707	0.00783395
						-0.120603	0	30.3194	0.0329822	0.080402		2.57879e-07	0.00045683	0.0806304	0.0172356		-0.291457	0	30.3032	0.0329998	0.080402		5.83212e-07	0.00045683	0.0806304	0.0389796		0.352804	0.321608	30.2063	0.0331057	0.0945388		1.4124e-06	0.000494225	0.0947859	0.0872564		-0.377033	0.321608	30.5155	0.0327702	0.0842075		1.29717e-07	0.000473437	0.0844442	0.00836563
						-0.120146	0	30.3191	0.0329825	0.0808588		2.57879e-07	0.00045683	0.0810873	0.0172356		-0.291914	0	30.3027	0.0330004	0.0808588		5.83212e-07	0.00045683	0.0810873	0.0389796		0.352616	0.321151	30.205	0.0331071	0.095033		1.41106e-06	0.000493753	0.0952799	0.0872571		-0.376909	0.321151	30.5154	0.0327703	0.0846809		1.30036e-07	0.000473368	0.0849176	0.00838744
						-0.119689	0	30.3189	0.0329827	0.0813157		2.57879e-07	0.00045683	0.0815441	0.0172356		-0.292371	0	30.3021	0.033001	0.0813157		5.83212e-07	0.00045683	0.0815441	0.0389796		0.352428	0.320694	30.2037	0.0331085	0.0955267		1.40973e-06	0.000493285	0.0957734	0.0872573		-0.376785	0.320694	30.5153	0.0327705	0.0851543		1.30102e-07	0.000473302	0.0853909	0.00839286
						-0.119233	0	30.3187	0.032983	0.0817725		2.57879e-07	0.00045683	0.0820009	0.0172356		-0.292828	0	30.3016	0.0330016	0.0817725		5.83212e-07	0.00045683	0.0820009	0.0389796		0.352242	0.320238	30.2024	0.0331099	0.09602		1.4084e-06	0.000492822	0.0962664	0.0872571		-0.376661	0.320238	30.5152	0.0327706	0.0856276		1.30084e-07	0.000473238	0.0858642	0.00839284
						-0.118776	0	30.3184	0.0329832	0.0822293		2.57879e-07	0.00045683	0.0824577	0.0172356		-0.293285	0	30.3011	0.0330021	0.0822293		5.83212e-07	0.00045683	0.0824577	0.0389796		0.352057	0.319781	30.2011	0.0331113	0.0965128		1.40708e-06	0.000492364	0.096759	0.0872564		-0.376538	0.319781	30.515	0.0327707	0.0861008		1.30066e-07	0.000473175	0.0863374	0.00839282
						-0.118319	0	30.3182	0.0329835	0.0826862		2.57879e-07	0.00045683	0.0829146	0.0172356		-0.293741	0	30.3005	0.0330027	0.0826862		5.83212e-07	0.00045683	0.0829146	0.0389796		0.351874	0.319324	30.1998	0.0331128	0.0970052		1.40241e-06	0.000491911	0.0972512	0.0870466		-0.376415	0.319324	30.5149	0.0327708	0.086574		1.30049e-07	0.000473113	0.0868106	0.00839279
						-0.117862	0	30.3179	0.0329838	0.083143		2.57879e-07	0.00045683	0.0833714	0.0172356		-0.294198	0	30.3	0.0330033	0.083143		5.83212e-07	0.00045683	0.0833714	0.0389796		0.351691	0.318867	30.1986	0.0331142	0.0974971		1.39546e-06	0.000491465	0.0977428	0.0866941		-0.376292	0.318867	30.5148	0.032771	0.0870471		1.30031e-07	0.000473051	0.0872836	0.00839277
						-0.117405	0	30.3177	0.032984	0.0835998		2.57879e-07	0.00045683	0.0838282	0.0172356		-0.294655	0	30.2995	0.0330039	0.0835998		5.83212e-07	0.00045683	0.0838282	0.0389796		0.35151	0.31841	30.1973	0.0331156	0.0979886		1.39423e-06	0.000491026	0.0982341	0.0866952		-0.376169	0.31841	30.5147	0.0327711	0.0875202		1.30014e-07	0.00047299	0.0877567	0.00839274
						-0.116948	0	30.3175	0.0329843	0.0840566		2.57879e-07	0.00045683	0.0842851	0.0172356		-0.295112	0	30.2989	0.0330045	0.0840566		5.83212e-07	0.00045683	0.0842851	0.0389796		0.35133	0.317953	30.196	0.0331169	0.0984796		1.39301e-06	0.000490592	0.0987249	0.0866959		-0.376046	0.317953	30.5146	0.0327712	0.0879932		1.29997e-07	0.00047293	0.0882296	0.00839271
						-0.116492	0	30.3172	0.0329845	0.0845135		2.57879e-07	0.00045683	0.0847419	0.0172356		-0.295569	0	30.2984	0.0330051	0.0845135		5.83212e-07	0.00045683	0.0847419	0.0389796		0.351151	0.317497	30.1947	0.0331183	0.0989702		1.3918e-06	0.000490163	0.0992153	0.0866962		-0.375924	0.317497	30.5144	0.0327714	0.0884661		1.29981e-07	0.000472871	0.0887025	0.00839268
						-0.116035	0	30.317	0.0329848	0.0849703		2.57879e-07	0.00045683	0.0851987	0.0172356		-0.296026	0	30.2979	0.0330056	0.0849703		5.83212e-07	0.00045683	0.0851987	0.0389796		0.350973	0.31704	30.1935	0.0331197	0.0994604		1.39059e-06	0.000489738	0.0997052	0.0866961		-0.375802	0.31704	30.5143	0.0327715	0.088939		1.29964e-07	0.000472812	0.0891754	0.00839265
						-0.115578	0	30.3168	0.0329851	0.0854271		2.71211e-07	0.00045683	0.0856556	0.0181267		-0.296482	0	30.2973	0.0330062	0.0854271		6.49711e-07	0.00045683	0.0856556	0.0434241		0.350797	0.316583	30.1922	0.0331211	0.0999501		1.41954e-06	0.000489317	0.100195	0.0885769		-0.37568	0.316583	30.5142	0.0327716	0.0894118		1.3913e-07	0.000472754	0.0896482	0.00898569
						-0.115121	0	30.3165	0.0329853	0.085884		2.71211e-07	0.00045683	0.0861124	0.0181267		-0.296939	0	30.2967	0.0330069	0.085884		6.49711e-07	0.00045683	0.0861124	0.0434241		0.350622	0.316126	30.1909	0.0331225	0.100439		1.41825e-06	0.000488869	0.100684	0.0885775		-0.375558	0.316126	30.5141	0.0327718	0.0898845		1.39111e-07	0.000472685	0.0901209	0.00898574
						-0.114664	0	30.3163	0.0329856	0.0863408		2.71211e-07	0.00045683	0.0865692	0.0181267		-0.297396	0	30.2961	0.0330075	0.0863408		6.49711e-07	0.00045683	0.0865692	0.0434241		0.350447	0.315669	30.1896	0.033124	0.100928		1.41696e-06	0.000488426	0.101172	0.0885776		-0.375437	0.315669	30.5139	0.0327719	0.0903572		1.39091e-07	0.000472617	0.0905935	0.00898578
						-0.114207	0	30.316	0.0329859	0.0867976		2.71211e-07	0.00045683	0.087026	0.0181267		-0.297853	0	30.2955	0.0330082	0.0867976		6.49711e-07	0.00045683	0.087026	0.0434241		0.350275	0.315212	30.1883	0.0331254	0.101417		1.42266e-06	0.000487987	0.101661	0.089014		-0.375316	0.315212	30.5138	0.032772	0.0908298		1.38664e-07	0.000472549	0.0910661	0.00895942
						-0.113751	0	30.3158	0.0329861	0.0872545		2.71211e-07	0.00045683	0.0874829	0.0181267		-0.29831	0	30.2949	0.0330088	0.0872545		6.49711e-07	0.00045683	0.0874829	0.0434241		0.350103	0.314756	30.187	0.0331268	0.101905		1.42607e-06	0.000487554	0.102148	0.0893061		-0.375195	0.314756	30.5137	0.0327722	0.0913024		1.38055e-07	0.000472483	0.0915386	0.00892133
						-0.113294	0	30.3155	0.0329864	0.0877113		2.71211e-07	0.00045683	0.0879397	0.0181267		-0.298767	0	30.2943	0.0330095	0.0877113		6.49711e-07	0.00045683	0.0879397	0.0434241		0.349933	0.314299	30.1857	0.0331282	0.102392		1.42485e-06	0.000487126	0.102636	0.0893085		-0.375074	0.314299	30.5136	0.0327723	0.0917749		1.38035e-07	0.000472417	0.0920111	0.0089213
						-0.112837	0	30.3153	0.0329867	0.0881681		2.71211e-07	0.00045683	0.0883965	0.0181267		-0.299223	0	30.2937	0.0330101	0.0881681		6.49711e-07	0.00045683	0.0883965	0.0434241		0.349764	0.313842	30.1844	0.0331297	0.102879		1.42364e-06	0.000486702	0.103123	0.0893104		-0.374954	0.313842	30.5134	0.0327725	0.0922473		1.38016e-07	0.000472352	0.0924835	0.00892127
						-0.11238	0	30.315	0.032987	0.0886249		2.71211e-07	0.00045683	0.0888534	0.0181267		-0.29968	0	30.2931	0.0330108	0.0886249		6.49711e-07	0.00045683	0.0888534	0.0434241		0.349596	0.313385	30.1831	0.0331311	0.103366		1.42244e-06	0.000486284	0.103609	0.0893118		-0.374834	0.313385	30.5133	0.0327726	0.0927196		1.37997e-07	0.000472289	0.0929558	0.00892124
						-0.111923	0	30.3148	0.0329872	0.0890818		2.71211e-07	0.00045683	0.0893102	0.0181267		-0.300137	0	30.2925	0.0330114	0.0890818		6.49711e-07	0.00045683	0.0893102	0.0434241		0.349429	0.312928	30.1818	0.0331325	0.103852		1.42124e-06	0.00048587	0.104095	0.0893126		-0.374714	0.312928	30.5132	0.0327727	0.0931919		1.37978e-07	0.000472225	0.093428	0.00892121
						-0.111466	0	30.3145	0.0329875	0.0895386		2.71211e-07	0.00045683	0.089767	0.0181267		-0.300594	0	30.2919	0.0330121	0.0895386		6.49711e-07	0.00045683	0.089767	0.0434241		0.349264	0.312471	30.1806	0.0331339	0.104338		1.42005e-06	0.000485461	0.104581	0.089313		-0.374594	0.312471	30.513	0.0327729	0.0936641		1.37959e-07	0.000472163	0.0939002	0.00892118
						-0.11101	0	30.3143	0.0329878	0.0899954		2.71211e-07	0.00045683	0.0902238	0.0181267		-0.301051	0	30.2914	0.0330127	0.0899954		6.49711e-07	0.00045683	0.0902238	0.0434241		0.349099	0.312015	30.1793	0.0331353	0.104824		1.41887e-06	0.000485056	0.105066	0.089313		-0.374475	0.312015	30.5129	0.032773	0.0941363		1.3794e-07	0.000472101	0.0943724	0.00892114
						-0.110553	0	30.314	0.032988	0.0904523		2.84519e-07	0.00045683	0.0906807	0.0190161		-0.301508	0	30.2908	0.0330134	0.0904523		7.24018e-07	0.00045683	0.0906807	0.0483904		0.348936	0.311558	30.178	0.0331368	0.105309		1.44841e-06	0.000484656	0.105551	0.0912479		-0.374356	0.311558	30.5128	0.0327731	0.0946084		1.47519e-07	0.000472041	0.0948444	0.00954186
						-0.110096	0	30.3138	0.0329883	0.0909091		2.84519e-07	0.00045683	0.0911375	0.0190161		-0.301964	0	30.2901	0.0330141	0.0909091		7.24018e-07	0.00045683	0.0911375	0.0483904		0.348774	0.311101	30.1766	0.0331382	0.105793		1.44715e-06	0.000484231	0.106036	0.0912484		-0.374237	0.311101	30.5126	0.0327733	0.0950805		1.47497e-07	0.000471968	0.0953164	0.00954191
						-0.109639	0	30.3135	0.0329886	0.0913659		2.84519e-07	0.00045683	0.0915943	0.0190161		-0.302421	0	30.2894	0.0330148	0.0913659		7.24018e-07	0.00045683	0.0915943	0.0483904		0.348614	0.310644	30.1753	0.0331397	0.106278		1.44589e-06	0.000483811	0.10652	0.0912484		-0.374118	0.310644	30.5125	0.0327734	0.0955524		1.47475e-07	0.000471897	0.0957884	0.00954195
						-0.109182	0	30.3132	0.0329889	0.0918228		2.84519e-07	0.00045683	0.0920512	0.0190161		-0.302878	0	30.2888	0.0330155	0.0918228		7.24018e-07	0.00045683	0.0920512	0.0483904		0.348455	0.310187	30.174	0.0331411	0.106761		1.44464e-06	0.000483396	0.107003	0.0912478		-0.374	0.310187	30.5124	0.0327736	0.0960243		1.47454e-07	0.000471826	0.0962602	0.00954199
						-0.108725	0	30.313	0.0329892	0.0922796		2.84519e-07	0.00045683	0.092508	0.0190161		-0.303335	0	30.2881	0.0330163	0.0922796		7.24018e-07	0.00045683	0.092508	0.0483904		0.348297	0.30973	30.1727	0.0331425	0.107245		1.4434e-06	0.000482986	0.107486	0.0912467		-0.373882	0.30973	30.5122	0.0327737	0.0964961		1.47433e-07	0.000471756	0.096732	0.00954203
						-0.108269	0	30.3127	0.0329895	0.0927364		2.84519e-07	0.00045683	0.0929648	0.0190161		-0.303792	0	30.2874	0.033017	0.0927364		7.24018e-07	0.00045683	0.0929648	0.0483904		0.34814	0.309274	30.1714	0.033144	0.107728		1.44216e-06	0.000482581	0.107969	0.0912451		-0.373764	0.309274	30.5121	0.0327739	0.0969679		1.47412e-07	0.000471688	0.0972037	0.00954206
						-0.107812	0	30.3125	0.0329897	0.0931932		2.84519e-07	0.00045683	0.0934217	0.0190161		-0.304249	0	30.2868	0.0330177	0.0931932		7.24018e-07	0.00045683	0.0934217	0.0483904		0.347984	0.308817	30.1701	0.0331454	0.10821		1.44094e-06	0.000482181	0.108451	0.0912429		-0.373647	0.308817	30.512	0.032774	0.0974396		1.47391e-07	0.00047162	0.0976754	0.00954209
						-0.107355	0	30.3122	0.03299	0.0936501		2.84519e-07	0.00045683	0.0938785	0.0190161		-0.304705	0	30.2861	0.0330184	0.0936501		7.24018e-07	0.00045683	0.0938785	0.0483904		0.34783	0.30836	30.1688	0.0331469	0.108693		1.43971e-06	0.000481786	0.108933	0.0912401		-0.37353	0.30836	30.5118	0.0327742	0.0979112		1.46843e-07	0.000471553	0.098147	0.00950799
						-0.106898	0	30.3119	0.0329903	0.0941069		2.84519e-07	0.00045683	0.0943353	0.0190161		-0.305162	0	30.2854	0.0330192	0.0941069		7.24018e-07	0.00045683	0.0943353	0.0483904		0.347677	0.307903	30.1675	0.0331483	0.109174		1.4385e-06	0.000481397	0.109415	0.0912368		-0.373413	0.307903	30.5117	0.0327743	0.0983828		1.4637e-07	0.000471487	0.0986185	0.00947866
						-0.106441	0	30.3117	0.0329906	0.0945637		2.84519e-07	0.00045683	0.0947921	0.0190161		-0.305619	0	30.2848	0.0330199	0.0945637		7.24018e-07	0.00045683	0.0947921	0.0483904		0.347525	0.307446	30.1661	0.0331497	0.109656		1.44554e-06	0.000481012	0.109896	0.0917571		-0.373296	0.307446	30.5115	0.0327745	0.0988542		1.46349e-07	0.000471421	0.09909	0.00947863
						-0.105984	0	30.3114	0.0329909	0.0950206		2.84519e-07	0.00045683	0.095249	0.0190161		-0.306076	0	30.2841	0.0330206	0.0950206		7.24018e-07	0.00045683	0.095249	0.0483904		0.347374	0.306989	30.1648	0.0331512	0.110137		1.44988e-06	0.000480631	0.110377	0.0921053		-0.37318	0.306989	30.5114	0.0327746	0.0993257		1.46328e-07	0.000471357	0.0995613	0.00947859
						-0.105528	0	30.3111	0.0329912	0.0954774		2.97819e-07	0.00045683	0.0957058	0.0199051		-0.306533	0	30.2835	0.0330213	0.0954774		8.07506e-07	0.00045683	0.0957058	0.0539705		0.347225	0.306533	30.1635	0.0331526	0.110617		1.48002e-06	0.000480256	0.110858	0.0940934		-0.373064	0.306533	30.5113	0.0327748	0.099797		1.5633e-07	0.000471293	0.100033	0.0101278
						-0.105071	0	30.3109	0.0329915	0.0959342		2.97819e-07	0.00045683	0.0961626	0.0199051		-0.306989	0	30.2827	0.0330221	0.0959342		8.07506e-07	0.00045683	0.0961626	0.0539705		0.347077	0.306076	30.1622	0.0331541	0.111098		1.4788e-06	0.000479857	0.111338	0.0940938		-0.372948	0.306076	30.5111	0.0327749	0.100268		1.56306e-07	0.000471217	0.100504	0.0101279
						-0.104614	0	30.3106	0.0329918	0.096391		2.97819e-07	0.00045683	0.0966195	0.0199051		-0.307446	0	30.282	0.0330229	0.096391		8.07506e-07	0.00045683	0.0966195	0.0539705		0.34693	0.305619	30.1608	0.0331556	0.111578		1.47758e-06	0.000479464	0.111817	0.0940935		-0.372832	0.305619	30.511	0.0327751	0.10074		1.56282e-07	0.000471143	0.100975	0.0101279
						-0.104157	0	30.3103	0.0329921	0.0968479		2.97819e-07	0.00045683	0.0970763	0.0199051		-0.307903	0	30.2812	0.0330238	0.0968479		8.07506e-07	0.00045683	0.0970763	0.0539705		0.346784	0.305162	30.1595	0.0331571	0.112057		1.46958e-06	0.000479076	0.112297	0.0936597		-0.372717	0.305162	30.5108	0.0327752	0.101211		1.56258e-07	0.000471069	0.101446	0.010128
						-0.1037	0	30.31	0.0329924	0.0973047		2.97819e-07	0.00045683	0.0975331	0.0199051		-0.30836	0	30.2805	0.0330246	0.0973047		8.07506e-07	0.00045683	0.0975331	0.0539705		0.34664	0.304705	30.1581	0.0331586	0.112536		1.46478e-06	0.000478695	0.112775	0.0934282		-0.372602	0.304705	30.5107	0.0327754	0.101682		1.56235e-07	0.000470996	0.101917	0.010128
						-0.103243	0	30.3098	0.0329927	0.0977615		2.97819e-07	0.00045683	0.0979899	0.0199051		-0.308817	0	30.2797	0.0330254	0.0977615		8.07506e-07	0.00045683	0.0979899	0.0539705		0.346497	0.304249	30.1568	0.03316	0.113015		1.46369e-06	0.000478321	0.113254	0.0934315		-0.372487	0.304249	30.5105	0.0327755	0.102153		1.56211e-07	0.000470925	0.102388	0.0101281
						-0.102787	0	30.3095	0.032993	0.0982184		2.97819e-07	0.00045683	0.0984468	0.0199051		-0.309274	0	30.279	0.0330262	0.0982184		8.07506e-07	0.00045683	0.0984468	0.0539705		0.346355	0.303792	30.1555	0.0331615	0.113493		1.4626e-06	0.000477952	0.113732	0.0934341		-0.372373	0.303792	30.5104	0.0327757	0.102624		1.56188e-07	0.000470854	0.102859	0.0101281
						-0.10233	0	30.3092	0.0329933	0.0986752		2.97819e-07	0.00045683	0.0989036	0.0199051		-0.30973	0	30.2783	0.033027	0.0986752		8.07506e-07	0.00045683	0.0989036	0.0539705		0.346215	0.303335	30.1541	0.0331629	0.113971		1.46151e-06	0.000477587	0.11421	0.0934362		-0.372259	0.303335	30.5103	0.0327759	0.103095		1.56165e-07	0.000470784	0.10333	0.0101281
						-0.101873	0	30.309	0.0329935	0.099132		2.97819e-07	0.00045683	0.0993604	0.0199051		-0.310187	0	30.2775	0.0330278	0.099132		8.07506e-07	0.00045683	0.0993604	0.0539705		0.346076	0.302878	30.1528	0.0331644	0.114449		1.46044e-06	0.000477228	0.114687	0.0934377		-0.372145	0.302878	30.5101	0.032776	0.103565		1.56143e-07	0.000470715	0.103801	0.0101281
						-0.101416	0	30.3087	0.0329938	0.0995889		2.97819e-07	0.00045683	0.0998173	0.0199051		-0.310644	0	30.2768	0.0330286	0.0995889		8.07506e-07	0.00045683	0.0998173	0.0539705		0.345938	0.302421	30.1515	0.0331659	0.114926		1.45937e-06	0.000476873	0.115164	0.0934386		-0.372032	0.302421	30.51	0.0327762	0.104036		1.56121e-07	0.000470647	0.104271	0.0101281
						-0.100959	0	30.3084	0.0329941	0.100046		2.97819e-07	0.00045683	0.100274	0.0199051		-0.311101	0	30.276	0.0330294	0.100046		8.07506e-07	0.00045683	0.100274	0.0539705		0.345801	0.301964	30.1502	0.0331673	0.115403		1.4583e-06	0.000476523	0.115641	0.0934389		-0.371918	0.301964	30.5098	0.0327763	0.104507		1.56271e-07	0.000470579	0.104742	0.0101394
						-0.100503	0	30.3081	0.0329944	0.100503		3.11126e-07	0.00045683	0.100731	0.0207944		-0.311558	0	30.2753	0.0330302	0.100503		9.01863e-07	0.00045683	0.100731	0.0602769		0.345665	0.301508	30.1488	0.0331688	0.115879		1.48553e-06	0.000476178	0.116117	0.0952527		-0.371805	0.301508	30.5097	0.0327765	0.104977		1.66055e-07	0.000470514	0.105213	0.0107757
						-0.100046	0	30.3078	0.0329948	0.100959		3.11126e-07	0.00045683	0.101188	0.0207944		-0.312015	0	30.2745	0.0330311	0.100959		9.01863e-07	0.00045683	0.101188	0.0602769		0.345531	0.301051	30.1475	0.0331703	0.116355		1.4844e-06	0.000475813	0.116593	0.0952532		-0.371693	0.301051	30.5095	0.0327767	0.105448		1.65893e-07	0.000470438	0.105683	0.0107669
						-0.0995889	0	30.3076	0.0329951	0.101416		3.11126e-07	0.00045683	0.101645	0.0207944		-0.312471	0	30.2737	0.033032	0.101416		9.01863e-07	0.00045683	0.101645	0.0602769		0.345398	0.300594	30.1461	0.0331718	0.116831		1.48327e-06	0.000475452	0.117069	0.0952531		-0.37158	0.300594	30.5094	0.0327768	0.105918		1.65867e-07	0.000470364	0.106153	0.0107669
						-0.099132	0	30.3073	0.0329954	0.101873		3.11126e-07	0.00045683	0.102101	0.0207944		-0.312928	0	30.2728	0.0330329	0.101873		9.01863e-07	0.00045683	0.102101	0.0602769		0.345266	0.300137	30.1448	0.0331732	0.117307		1.49525e-06	0.000475097	0.117544	0.0960936		-0.371468	0.300137	30.5092	0.032777	0.106389		1.6584e-07	0.00047029	0.106624	0.0107669
						-0.0986752	0	30.307	0.0329957	0.10233		3.11126e-07	0.00045683	0.102558	0.0207944		-0.313385	0	30.272	0.0330338	0.10233		9.01863e-07	0.00045683	0.102558	0.0602769		0.345136	0.29968	30.1434	0.0331747	0.117782		1.49976e-06	0.000474748	0.118019	0.0964545		-0.371357	0.29968	30.5091	0.0327771	0.106859		1.65814e-07	0.000470217	0.107094	0.0107668
						-0.0982184	0	30.3067	0.032996	0.102787		3.11126e-07	0.00045683	0.103015	0.0207944		-0.313842	0	30.2712	0.0330347	0.102787		9.01863e-07	0.00045683	0.103015	0.0602769		0.345006	0.299223	30.1421	0.0331762	0.118257		1.49872e-06	0.000474403	0.118494	0.096458		-0.371245	0.299223	30.5089	0.0327773	0.107329		1.65789e-07	0.000470146	0.107564	0.0107668
						-0.0977615	0	30.3064	0.0329963	0.103243		3.11126e-07	0.00045683	0.103472	0.0207944		-0.314299	0	30.2703	0.0330356	0.103243		9.01863e-07	0.00045683	0.103472	0.0602769		0.344878	0.298767	30.1407	0.0331777	0.118731		1.49769e-06	0.000474064	0.118968	0.0964608		-0.371134	0.298767	30.5088	0.0327775	0.107799		1.65763e-07	0.000470075	0.108034	0.0107668
						-0.0973047	0	30.3061	0.0329966	0.1037		3.11126e-07	0.00045683	0.103929	0.0207944		-0.314756	0	30.2695	0.0330365	0.1037		9.01863e-07	0.00045683	0.103929	0.0602769		0.344752	0.29831	30.1393	0.0331792	0.119205		1.49667e-06	0.000473729	0.119442	0.096463		-0.371023	0.29831	30.5086	0.0327776	0.108269		1.65738e-07	0.000470005	0.108504	0.0107668
						-0.0968479	0	30.3058	0.0329969	0.104157		3.11126e-07	0.00045683	0.104386	0.0207944		-0.315212	0	30.2687	0.0330374	0.104157		9.01863e-07	0.00045683	0.104386	0.0602769		0.344626	0.297853	30.138	0.0331807	0.119679		1.49565e-06	0.0004734	0.119915	0.0964646		-0.370913	0.297853	30.5084	0.0327778	0.108739		1.65713e-07	0.000469936	0.108974	0.0107667
						-0.096391	0	30.3056	0.0329972	0.104614		3.11126e-07	0.00045683	0.104842	0.0207944		-0.315669	0	30.2679	0.0330383	0.104614		9.01863e-07	0.00045683	0.104842	0.0602769		0.344502	0.297396	30.1366	0.0331822	0.120152		1.49464e-06	0.000473075	0.120389	0.0964655		-0.370803	0.297396	30.5083	0.032778	0.109209		1.65689e-07	0.000469868	0.109444	0.0107667
						-0.0959342	0	30.3053	0.0329976	0.105071		3.11126e-07	0.00045683	0.105299	0.0207944		-0.316126	0	30.267	0.0330392	0.105071		9.01863e-07	0.00045683	0.105299	0.0602769		0.344379	0.296939	30.1353	0.0331837	0.120625		1.49364e-06	0.000472755	0.120862	0.0964659		-0.370693	0.296939	30.5081	0.0327781	0.109679		1.65664e-07	0.000469801	0.109914	0.0107666
						-0.0954774	0	30.305	0.0329979	0.105528		3.24454e-07	0.00045683	0.105756	0.0216852		-0.316583	0	30.2662	0.0330401	0.105528		1.00918e-06	0.00045683	0.105756	0.0674495		0.344258	0.296482	30.1339	0.0331852	0.121098		1.52127e-06	0.00047244	0.121334	0.0983162		-0.370583	0.296482	30.508	0.0327783	0.110149		1.76405e-07	0.000469735	0.110384	0.0114663
						-0.0950206	0	30.3047	0.0329982	0.105984		3.24454e-07	0.00045683	0.106213	0.0216852		-0.31704	0	30.2653	0.0330411	0.105984		1.00918e-06	0.00045683	0.106213	0.0674495		0.344137	0.296026	30.1325	0.0331867	0.12157		1.52021e-06	0.000472107	0.121806	0.0983165		-0.370474	0.296026	30.5078	0.0327785	0.110619		1.76377e-07	0.000469656	0.110853	0.0114664
						-0.0945637	0	30.3044	0.0329985	0.106441		3.24454e-07	0.00045683	0.10667	0.0216852		-0.317497	0	30.2644	0.0330422	0.106441		1.00918e-06	0.00045683	0.10667	0.0674495		0.344018	0.295569	30.1311	0.0331882	0.122043		1.51915e-06	0.00047178	0.122278	0.0983161		-0.370365	0.295569	30.5077	0.0327787	0.111088		1.76348e-07	0.000469578	0.111323	0.0114664
						-0.0941069	0	30.3041	0.0329988	0.106898		3.24454e-07	0.00045683	0.107127	0.0216852		-0.317953	0	30.2634	0.0330432	0.106898		1.00918e-06	0.00045683	0.107127	0.0674495		0.3439	0.295112	30.1298	0.0331898	0.122514		1.51809e-06	0.000471457	0.12275	0.098315		-0.370256	0.295112	30.5075	0.0327788	0.111558		1.76055e-07	0.000469502	0.111793	0.0114492
						-0.0936501	0	30.3038	0.0329992	0.107355		3.24454e-07	0.00045683	0.107583	0.0216852		-0.31841	0	30.2625	0.0330442	0.107355		1.00918e-06	0.00045683	0.107583	0.0674495		0.343784	0.294655	30.1284	0.0331913	0.122986		1.51704e-06	0.00047114	0.123221	0.0983132		-0.370148	0.294655	30.5073	0.032779	0.112027		1.75493e-07	0.000469426	0.112262	0.0114145
						-0.0931932	0	30.3035	0.0329995	0.107812		3.24454e-07	0.00045683	0.10804	0.0216852		-0.318867	0	30.2616	0.0330452	0.107812		1.00918e-06	0.00045683	0.10804	0.0674495		0.343668	0.294198	30.127	0.0331928	0.123457		1.516e-06	0.000470828	0.123692	0.0983108		-0.37004	0.294198	30.5072	0.0327792	0.112497		1.75465e-07	0.000469352	0.112731	0.0114145
						-0.0927364	0	30.3032	0.0329998	0.108269		3.24454e-07	0.00045683	0.108497	0.0216852		-0.319324	0	30.2607	0.0330462	0.108269		1.00918e-06	0.00045683	0.108497	0.0674495		0.343554	0.293741	30.1256	0.0331943	0.123928		1.51496e-06	0.000470522	0.124163	0.0983076		-0.369932	0.293741	30.507	0.0327794	0.112966		1.75437e-07	0.000469278	0.113201	0.0114145
						-0.0922796	0	30.3029	0.0330001	0.108725		3.24454e-07	0.00045683	0.108954	0.0216852		-0.319781	0	30.2597	0.0330472	0.108725		1.00918e-06	0.00045683	0.108954	0.0674495		0.343442	0.293285	30.1243	0.0331958	0.124398		1.52961e-06	0.00047022	0.124633	0.0993215		-0.369825	0.293285	30.5068	0.0327795	0.113435		1.75409e-07	0.000469205	0.11367	0.0114144
						-0.0918228	0	30.3026	0.0330005	0.109182		3.24454e-07	0.00045683	0.109411	0.0216852		-0.320238	0	30.2588	0.0330482	0.109182		1.00918e-06	0.00045683	0.109411	0.0674495		0.34333	0.292828	30.1229	0.0331974	0.124868		1.53452e-06	0.000469923	0.125103	0.0997038		-0.369718	0.292828	30.5067	0.0327797	0.113905		1.75382e-07	0.000469134	0.114139	0.0114144
						-0.0913659	0	30.3023	0.0330008	0.109639		3.24454e-07	0.00045683	0.109868	0.0216852		-0.320694	0	30.2579	0.0330492	0.109639		1.00918e-06	0.00045683	0.109868	0.0674495		0.34322	0.292371	30.1215	0.0331989	0.125338		1.53358e-06	0.000469631	0.125573	0.0997047		-0.369611	0.292371	30.5065	0.0327799	0.114374		1.75355e-07	0.000469063	0.114608	0.0114144
						-0.0909091	0	30.302	0.0330011	0.110096		3.24454e-07	0.00045683	0.110324	0.0216852		-0.321151	0	30.257	0.0330502	0.110096		1.00918e-06	0.00045683	0.110324	0.0674495		0.343111	0.291914	30.1201	0.0332004	0.125808		1.53265e-06	0.000469344	0.126043	0.0997049		-0.369504	0.291914	30.5063	0.0327801	0.114843		1.75328e-07	0.000468993	0.115077	0.0114143
						-0.0904523	0	30.3017	0.0330014	0.110553		3.37817e-07	0.00045683	0.110781	0.0225783		-0.321608	0	30.2561	0.0330512	0.110553		1.13208e-06	0.00045683	0.110781	0.0756636		0.343004	0.291457	30.1187	0.033202	0.126277		1.56066e-06	0.000469062	0.126512	0.101588		-0.369398	0.291457	30.5062	0.0327802	0.115312		1.86494e-07	0.000468924	0.115546	0.012143
						-0.0899954	0	30.3014	0.0330018	0.11101		3.37817e-07	0.00045683	0.111238	0.0225783		-0.322065	0	30.255	0.0330524	0.11101		1.13208e-06	0.00045683	0.111238	0.0756636		0.342897	0.291	30.1173	0.0332035	0.126746		1.55967e-06	0.000468764	0.126981	0.101588		-0.369293	0.291	30.506	0.0327804	0.115781		1.86463e-07	0.000468843	0.116015	0.0121431
						-0.0895386	0	30.3011	0.0330021	0.111466		3.37817e-07	0.00045683	0.111695	0.0225783		-0.322522	0	30.254	0.0330535	0.111466		1.13208e-06	0.00045683	0.111695	0.0756636		0.342792	0.290544	30.1159	0.0332051	0.127215		1.55868e-06	0.000468472	0.127449	0.101587		-0.369187	0.290544	30.5058	0.0327806	0.11625		1.86432e-07	0.000468762	0.116484	0.0121432
						-0.0890818	0	30.3008	0.0330024	0.111923		3.37817e-07	0.00045683	0.112152	0.0225783		-0.322979	0	30.2529	0.0330546	0.111923		1.13208e-06	0.00045683	0.112152	0.0756636		0.342688	0.290087	30.1145	0.0332066	0.127684		1.5577e-06	0.000468184	0.127918	0.101586		-0.369082	0.290087	30.5057	0.0327808	0.116718		1.86401e-07	0.000468683	0.116953	0.0121432
						-0.0886249	0	30.3005	0.0330028	0.11238		3.37817e-07	0.00045683	0.112608	0.0225783		-0.323435	0	30.2519	0.0330558	0.11238		1.13208e-06	0.00045683	0.112608	0.0756636		0.342586	0.28963	30.113	0.0332082	0.128152		1.55673e-06	0.000467902	0.128386	0.101583		-0.368977	0.28963	30.5055	0.032781	0.117187		1.86371e-07	0.000468605	0.117421	0.0121433
						-0.0881681	0	30.3002	0.0330031	0.112837		3.37817e-07	0.00045683	0.113065	0.0225783		-0.323892	0	30.2509	0.0330569	0.112837		1.13208e-06	0.00045683	0.113065	0.0756636		0.342485	0.289173	30.1116	0.0332098	0.12862		1.55576e-06	0.000467625	0.128854	0.10158		-0.368873	0.289173	30.5053	0.0327812	0.117656		1.8634e-07	0.000468528	0.11789	0.0121433
						-0.0877113	0	30.2999	0.0330035	0.113294		3.37817e-07	0.00045683	0.113522	0.0225783		-0.324349	0	30.2498	0.033058	0.113294		1.13208e-06	0.00045683	0.113522	0.0756636		0.342385	0.288716	30.1102	0.0332113	0.129087		1.5548e-06	0.000467354	0.129321	0.101577		-0.368769	0.288716	30.5051	0.0327814	0.118124		1.86303e-07	0.000468452	0.118358	0.0121428
						-0.0872545	0	30.2995	0.0330038	0.113751		3.37817e-07	0.00045683	0.113979	0.0225783		-0.324806	0	30.2488	0.0330592	0.113751		1.13208e-06	0.00045683	0.113979	0.0756636		0.342286	0.288259	30.1088	0.0332129	0.129555		1.55385e-06	0.000467087	0.129788	0.101572		-0.368665	0.288259	30.505	0.0327815	0.118593		1.85565e-07	0.000468377	0.118827	0.0120967
						-0.0867976	0	30.2992	0.0330041	0.114207		3.37817e-07	0.00045683	0.114436	0.0225783		-0.325263	0	30.2478	0.0330603	0.114207		1.13208e-06	0.00045683	0.114436	0.0756636		0.342189	0.287803	30.1074	0.0332144	0.130022		1.5529e-06	0.000466825	0.130255	0.101567		-0.368562	0.287803	30.5048	0.0327817	0.119061		1.85535e-07	0.000468303	0.119295	0.0120966
						-0.0863408	0	30.2989	0.0330045	0.114664		3.37817e-07	0.00045683	0.114893	0.0225783		-0.32572	0	30.2467	0.0330614	0.114664		1.13208e-06	0.00045683	0.114893	0.0756636		0.342093	0.287346	30.106	0.033216	0.130489		1.55195e-06	0.000466568	0.130722	0.101561		-0.368459	0.287346	30.5046	0.0327819	0.119529		1.85505e-07	0.00046823	0.119763	0.0120966
						-0.085884	0	30.2986	0.0330048	0.115121		3.37817e-07	0.00045683	0.115349	0.0225783		-0.326176	0	30.2457	0.0330626	0.115121		1.13208e-06	0.00045683	0.115349	0.0756636		0.341998	0.286889	30.1046	0.0332175	0.130955		1.56432e-06	0.000466316	0.131188	0.102426		-0.368356	0.286889	30.5044	0.0327821	0.119998		1.85476e-07	0.000468157	0.120232	0.0120965
						-0.0854271	0	30.2983	0.0330051	0.115578		3.51228e-07	0.00045683	0.115806	0.0234747		-0.326633	0	30.2447	0.0330637	0.115578		1.27389e-06	0.00045683	0.115806	0.085142		0.341904	0.286432	30.1032	0.0332191	0.131422		1.60404e-06	0.000466069	0.131655	0.105083		-0.368254	0.286432	30.5043	0.0327823	0.120466		1.97074e-07	0.000468086	0.1207	0.0128549
						-0.0849703	0	30.298	0.0330055	0.116035		3.51228e-07	0.00045683	0.116263	0.0234747		-0.32709	0	30.2435	0.033065	0.116035		1.27389e-06	0.00045683	0.116263	0.085142		0.341812	0.285975	30.1017	0.0332207	0.131888		1.60314e-06	0.000465808	0.13212	0.105082		-0.368152	0.285975	30.5041	0.0327825	0.120934		1.9704e-07	0.000468002	0.121168	0.012855
						-0.0845135	0	30.2977	0.0330059	0.116492		3.51228e-07	0.00045683	0.11672	0.0234747		-0.327547	0	30.2423	0.0330662	0.116492		1.27389e-06	0.00045683	0.11672	0.085142		0.341721	0.285519	30.1003	0.0332223	0.132353		1.59403e-06	0.000465553	0.132586	0.104542		-0.36805	0.285519	30.5039	0.0327827	0.121402		1.97006e-07	0.00046792	0.121636	0.012855
						-0.0840566	0	30.2973	0.0330062	0.116948		3.51228e-07	0.00045683	0.117177	0.0234747		-0.328004	0	30.2412	0.0330675	0.116948		1.27389e-06	0.00045683	0.117177	0.085142		0.341631	0.285062	30.0988	0.0332239	0.132819		1.59196e-06	0.000465304	0.133052	0.104462		-0.367949	0.285062	30.5037	0.0327829	0.12187		1.96972e-07	0.000467838	0.122104	0.0128551
						-0.0835998	0	30.297	0.0330066	0.117405		3.51228e-07	0.00045683	0.117634	0.0234747		-0.32846	0	30.24	0.0330688	0.117405		1.27389e-06	0.00045683	0.117634	0.085142		0.341543	0.284605	30.0974	0.0332255	0.133284		1.59121e-06	0.00046506	0.133517	0.104468		-0.367848	0.284605	30.5035	0.0327831	0.122338		1.96939e-07	0.000467758	0.122571	0.0128551
						-0.083143	0	30.2967	0.0330069	0.117862		3.51228e-07	0.00045683	0.11809	0.0234747		-0.328917	0	30.2388	0.0330701	0.117862		1.27389e-06	0.00045683	0.11809	0.085142		0.341456	0.284148	30.0959	0.0332271	0.133749		1.59047e-06	0.000464821	0.133982	0.104473		-0.367747	0.284148	30.5034	0.0327833	0.122805		1.96906e-07	0.000467678	0.123039	0.0128551
						-0.0826862	0	30.2964	0.0330073	0.118319		3.51228e-07	0.00045683	0.118547	0.0234747		-0.329374	0	30.2377	0.0330713	0.118319		1.27389e-06	0.00045683	0.118547	0.085142		0.34137	0.283691	30.0945	0.0332287	0.134214		1.58974e-06	0.000464587	0.134446	0.104477		-0.367647	0.283691	30.5032	0.0327835	0.123273		1.96874e-07	0.0004676	0.123507	0.0128552
						-0.0822293	0	30.296	0.0330076	0.118776		3.51228e-07	0.00045683	0.119004	0.0234747		-0.329831	0	30.2365	0.0330726	0.118776		1.27389e-06	0.00045683	0.119004	0.085142		0.341285	0.283234	30.0931	0.0332303	0.134679		1.589e-06	0.000464358	0.134911	0.104481		-0.367547	0.283234	30.503	0.0327837	0.123741		1.96841e-07	0.000467523	0.123974	0.0128552
						-0.0817725	0	30.2957	0.033008	0.119233		3.51228e-07	0.00045683	0.119461	0.0234747		-0.330288	0	30.2353	0.0330739	0.119233		1.27389e-06	0.00045683	0.119461	0.085142		0.341202	0.282778	30.0916	0.0332318	0.135143		1.58828e-06	0.000464134	0.135375	0.104484		-0.367448	0.282778	30.5028	0.0327839	0.124208		1.96809e-07	0.000467447	0.124442	0.0128552
						-0.0813157	0	30.2954	0.0330083	0.119689		3.51228e-07	0.00045683	0.119918	0.0234747		-0.330745	0	30.2342	0.0330752	0.119689		1.27389e-06	0.00045683	0.119918	0.085142		0.34112	0.282321	30.0902	0.0332334	0.135607		1.58756e-06	0.000463915	0.135839	0.104486		-0.367349	0.282321	30.5026	0.0327841	0.124676		1.96778e-07	0.000467372	0.124909	0.0128552
						-0.0808588	0	30.2951	0.0330087	0.120146		3.51228e-07	0.00045683	0.120375	0.0234747		-0.331201	0	30.233	0.0330764	0.120146		1.27389e-06	0.00045683	0.120375	0.085142		0.341039	0.281864	30.0887	0.033235	0.136071		1.58684e-06	0.0004637	0.136303	0.104487		-0.36725	0.281864	30.5024	0.0327843	0.125143		1.96205e-07	0.000467298	0.125377	0.0128198
						-0.080402	0	30.2948	0.033009	0.120603		3.647e-07	0.00045683	0.120831	0.0243751		-0.331658	0	30.2318	0.0330777	0.120603		1.43892e-06	0.00045683	0.120831	0.0961714		0.34096	0.281407	30.0873	0.0332366	0.136535		1.61136e-06	0.00046349	0.136767	0.106149		-0.367152	0.281407	30.5023	0.0327845	0.12561		2.0817e-07	0.000467225	0.125844	0.0136037
						-0.0799452	0	30.2944	0.0330094	0.12106		3.647e-07	0.00045683	0.121288	0.0243751		-0.332115	0	30.2305	0.0330791	0.12106		1.43892e-06	0.00045683	0.121288	0.0961714		0.340882	0.28095	30.0858	0.0332382	0.136998		1.6114e-06	0.000463269	0.13723	0.106203		-0.367054	0.28095	30.5021	0.0327847	0.126077		2.08133e-07	0.000467139	0.126311	0.0136038
						-0.0794884	0	30.2941	0.0330097	0.121517		3.647e-07	0.00045683	0.121745	0.0243751		-0.332572	0	30.2292	0.0330806	0.121517		1.43892e-06	0.00045683	0.121745	0.0961714		0.340805	0.280493	30.0844	0.0332398	0.137462		1.64152e-06	0.000463053	0.137693	0.108238		-0.366956	0.280493	30.5019	0.0327849	0.126545		2.08096e-07	0.000467054	0.126778	0.0136039
						-0.0790315	0	30.2938	0.0330101	0.121974		3.647e-07	0.00045683	0.122202	0.0243751		-0.333029	0	30.2279	0.033082	0.121974		1.43892e-06	0.00045683	0.122202	0.0961714		0.340729	0.280037	30.0829	0.0332415	0.137925		1.64087e-06	0.000462842	0.138156	0.108245		-0.366859	0.280037	30.5017	0.0327851	0.127012		2.0818e-07	0.000466971	0.127245	0.0136118
						-0.0785747	0	30.2934	0.0330105	0.12243		3.647e-07	0.00045683	0.122659	0.0243751		-0.333486	0	30.2266	0.0330835	0.12243		1.43892e-06	0.00045683	0.122659	0.0961714		0.340655	0.27958	30.0814	0.0332431	0.138387		1.64024e-06	0.000462636	0.138619	0.108251		-0.366762	0.27958	30.5015	0.0327853	0.127479		2.08186e-07	0.00046689	0.127712	0.0136145
						-0.0781179	0	30.2931	0.0330108	0.122887		3.647e-07	0.00045683	0.123116	0.0243751		-0.333942	0	30.2253	0.0330849	0.122887		1.43892e-06	0.00045683	0.123116	0.0961714		0.340581	0.279123	30.0799	0.0332448	0.13885		1.6396e-06	0.000462435	0.139081	0.108256		-0.366666	0.279123	30.5013	0.0327855	0.127945		2.08151e-07	0.000466812	0.128179	0.0136145
						-0.077661	0	30.2927	0.0330112	0.123344		3.647e-07	0.00045683	0.123572	0.0243751		-0.334399	0	30.224	0.0330863	0.123344		1.43892e-06	0.00045683	0.123572	0.0961714		0.34051	0.278666	30.0785	0.0332464	0.139313		1.63897e-06	0.000462239	0.139544	0.108261		-0.36657	0.278666	30.5011	0.0327857	0.128412		2.08116e-07	0.000466734	0.128646	0.0136145
						-0.0772042	0	30.2924	0.0330116	0.123801		3.647e-07	0.00045683	0.124029	0.0243751		-0.334856	0	30.2226	0.0330878	0.123801		1.43892e-06	0.00045683	0.124029	0.0961714		0.340439	0.278209	30.077	0.033248	0.139775		1.63835e-06	0.000462048	0.140006	0.108264		-0.366474	0.278209	30.5009	0.0327859	0.128879		2.08081e-07	0.000466657	0.129112	0.0136144
						-0.0767474	0	30.2921	0.0330119	0.124258		3.647e-07	0.00045683	0.124486	0.0243751		-0.335313	0	30.2213	0.0330892	0.124258		1.43892e-06	0.00045683	0.124486	0.0961714		0.34037	0.277752	30.0755	0.0332497	0.140237		1.63773e-06	0.000461861	0.140468	0.108267		-0.366379	0.277752	30.5007	0.0327861	0.129346		2.08047e-07	0.000466582	0.129579	0.0136144
						-0.0762905	0	30.2917	0.0330123	0.124714		3.647e-07	0.00045683	0.124943	0.0243751		-0.33577	0	30.22	0.0330907	0.124714		1.43892e-06	0.00045683	0.124943	0.0961714		0.340302	0.277296	30.074	0.0332513	0.140699		1.63711e-06	0.000461679	0.14093	0.108269		-0.366284	0.277296	30.5005	0.0327863	0.129812		2.08013e-07	0.000466507	0.130046	0.0136143
						-0.0758337	0	30.2914	0.0330127	0.125171		3.647e-07	0.00045683	0.1254	0.0243751		-0.336227	0	30.2187	0.0330921	0.125171		1.43892e-06	0.00045683	0.1254	0.0961714		0.340235	0.276839	30.0725	0.0332529	0.14116		1.6365e-06	0.000461501	0.141391	0.10827		-0.366189	0.276839	30.5003	0.0327865	0.130279		2.0798e-07	0.000466434	0.130512	0.0136143
						-0.0753769	0	30.2911	0.033013	0.125628		3.78247e-07	0.00045683	0.125857	0.0252805		-0.336683	0	30.2174	0.0330935	0.125628		1.63277e-06	0.00045683	0.125857	0.109128		0.34017	0.276382	30.071	0.0332546	0.141622		1.66102e-06	0.000461328	0.141853	0.109934		-0.366095	0.276382	30.5001	0.0327867	0.130745		2.20183e-07	0.000466362	0.130978	0.0144153
						-0.0749201	0	30.2907	0.0330134	0.126085		3.78247e-07	0.00045683	0.126313	0.0252805		-0.33714	0	30.2159	0.0330952	0.126085		1.63277e-06	0.00045683	0.126313	0.109128		0.340105	0.275925	30.0695	0.0332562	0.142083		1.66037e-06	0.000461146	0.142314	0.109934		-0.366002	0.275925	30.4999	0.032787	0.131212		2.20144e-07	0.000466276	0.131445	0.0144154
						-0.0744632	0	30.2904	0.0330138	0.126542		3.78247e-07	0.00045683	0.12677	0.0252805		-0.337597	0	30.2144	0.0330968	0.126542		1.63277e-06	0.00045683	0.12677	0.109128		0.340042	0.275468	30.068	0.0332579	0.142544		1.65973e-06	0.000460969	0.142775	0.109933		-0.365908	0.275468	30.4997	0.0327872	0.131678		2.1985e-07	0.000466193	0.131911	0.0143988
						-0.0740064	0	30.29	0.0330142	0.126999		3.78247e-07	0.00045683	0.127227	0.0252805		-0.338054	0	30.2129	0.0330984	0.126999		1.63277e-06	0.00045683	0.127227	0.109128		0.339981	0.275011	30.0665	0.0332596	0.143005		1.66262e-06	0.000460798	0.143236	0.110166		-0.365815	0.275011	30.4995	0.0327874	0.132144		2.19803e-07	0.00046611	0.132377	0.0143982
						-0.0735496	0	30.2897	0.0330145	0.127455		3.78247e-07	0.00045683	0.127684	0.0252805		-0.338511	0	30.2114	0.0331001	0.127455		1.63277e-06	0.00045683	0.127684	0.109128		0.33992	0.274555	30.065	0.0332612	0.143466		1.69429e-06	0.000460631	0.143696	0.112305		-0.365723	0.274555	30.4993	0.0327876	0.13261		2.19764e-07	0.000466028	0.132843	0.0143982
						-0.0730927	0	30.2893	0.0330149	0.127912		3.78247e-07	0.00045683	0.128141	0.0252805		-0.338968	0	30.2099	0.0331017	0.127912		1.63277e-06	0.00045683	0.128141	0.109128		0.339861	0.274098	30.0635	0.0332629	0.143927		1.69377e-06	0.000460468	0.144157	0.11231		-0.36563	0.274098	30.4991	0.0327878	0.133076		2.19726e-07	0.000465948	0.133309	0.0143982
						-0.0726359	0	30.289	0.0330153	0.128369		3.78247e-07	0.00045683	0.128598	0.0252805		-0.339424	0	30.2084	0.0331033	0.128369		1.63277e-06	0.00045683	0.128598	0.109128		0.339804	0.273641	30.062	0.0332646	0.144387		1.69326e-06	0.00046031	0.144617	0.112315		-0.365539	0.273641	30.4989	0.0327881	0.133542		2.19689e-07	0.000465869	0.133775	0.0143982
						-0.0721791	0	30.2886	0.0330157	0.128826		3.78247e-07	0.00045683	0.129054	0.0252805		-0.339881	0	30.207	0.033105	0.128826		1.63277e-06	0.00045683	0.129054	0.109128		0.339747	0.273184	30.0604	0.0332663	0.144848		1.69275e-06	0.000460157	0.145078	0.112319		-0.365447	0.273184	30.4987	0.0327883	0.134008		2.19652e-07	0.000465791	0.134241	0.0143982
						-0.0717222	0	30.2883	0.0330161	0.129283		3.78247e-07	0.00045683	0.129511	0.0252805		-0.340338	0	30.2055	0.0331066	0.129283		1.63277e-06	0.00045683	0.129511	0.109128		0.339692	0.272727	30.0589	0.033268	0.145308		1.69225e-06	0.000460009	0.145538	0.112321		-0.365357	0.272727	30.4985	0.0327885	0.134474		2.19615e-07	0.000465714	0.134707	0.0143982
						-0.0712654	0	30.288	0.0330164	0.12974		3.78247e-07	0.00045683	0.129968	0.0252805		-0.340795	0	30.204	0.0331082	0.12974		1.63277e-06	0.00045683	0.129968	0.109128		0.339638	0.27227	30.0574	0.0332697	0.145768		1.69174e-06	0.000459864	0.145998	0.112323		-0.365266	0.27227	30.4983	0.0327887	0.13494		2.19579e-07	0.000465638	0.135172	0.0143981
						-0.0708086	0	30.2876	0.0330168	0.130196		3.78247e-07	0.00045683	0.130425	0.0252805		-0.341252	0	30.2025	0.0331099	0.130196		1.63277e-06	0.00045683	0.130425	0.109128		0.339585	0.271814	30.0559	0.0332714	0.146228		1.69125e-06	0.000459724	0.146457	0.112324		-0.365176	0.271814	30.4981	0.0327889	0.135405		2.19543e-07	0.000465564	0.135638	0.0143981
						-0.0703518	0	30.2873	0.0330172	0.130653		3.91881e-07	0.00045683	0.130882	0.0261918		-0.341709	0	30.201	0.0331115	0.130653		1.86296e-06	0.00045683	0.130882	0.124513		0.339534	0.271357	30.0543	0.0332731	0.146687		1.71567e-06	0.000459588	0.146917	0.11398		-0.365086	0.271357	30.4979	0.0327892	0.135871		2.32147e-07	0.00046549	0.136103	0.0152271
						-0.0698949	0	30.2869	0.0330176	0.13111		3.91881e-07	0.00045683	0.131339	0.0261918		-0.342165	0	30.1993	0.0331134	0.13111		1.86296e-06	0.00045683	0.131339	0.124513		0.339483	0.2709	30.0528	0.0332748	0.147147		1.71514e-06	0.000459447	0.147377	0.11398		-0.364997	0.2709	30.4977	0.0327894	0.136336		2.32105e-07	0.000465404	0.136569	0.0152272
						-0.0694381	0	30.2865	0.033018	0.131567		3.91881e-07	0.00045683	0.131795	0.0261918		-0.342622	0	30.1976	0.0331152	0.131567		1.86296e-06	0.00045683	0.131795	0.124513		0.339434	0.270443	30.0512	0.0332765	0.147606		1.71462e-06	0.00045931	0.147836	0.11398		-0.364908	0.270443	30.4975	0.0327896	0.136802		2.32063e-07	0.000465319	0.137034	0.0152272
						-0.0689813	0	30.2862	0.0330184	0.132024		3.91881e-07	0.00045683	0.132252	0.0261918		-0.343079	0	30.1959	0.0331171	0.132024		1.86296e-06	0.00045683	0.132252	0.124513		0.339387	0.269986	30.0497	0.0332782	0.148066		1.7141e-06	0.000459177	0.148295	0.113978		-0.364819	0.269986	30.4972	0.0327899	0.137267		2.32022e-07	0.000465235	0.1375	0.0152273
						-0.0685244	0	30.2858	0.0330188	0.132481		3.91881e-07	0.00045683	0.132709	0.0261918		-0.343536	0	30.1942	0.0331189	0.132481		1.86296e-06	0.00045683	0.132709	0.124513		0.33934	0.269529	30.0481	0.0332799	0.148525		1.71358e-06	0.00045905	0.148754	0.113975		-0.364731	0.269529	30.497	0.0327901	0.137732		2.31965e-07	0.000465152	0.137965	0.0152262
						-0.0680676	0	30.2855	0.0330191	0.132937		3.91881e-07	0.00045683	0.133166	0.0261918		-0.343993	0	30.1925	0.0331208	0.132937		1.86296e-06	0.00045683	0.133166	0.124513		0.339295	0.269073	30.0466	0.0332816	0.148984		1.7408e-06	0.000458926	0.149213	0.115816		-0.364644	0.269073	30.4968	0.0327903	0.138197		2.31875e-07	0.000465071	0.13843	0.0152229
						-0.0676108	0	30.2851	0.0330195	0.133394		3.91881e-07	0.00045683	0.133623	0.0261918		-0.34445	0	30.1908	0.0331227	0.133394		1.86296e-06	0.00045683	0.133623	0.124513		0.339251	0.268616	30.045	0.0332834	0.149443		1.75302e-06	0.000458807	0.149672	0.116659		-0.364557	0.268616	30.4966	0.0327906	0.138662		2.31835e-07	0.000464991	0.138895	0.0152229
						-0.067154	0	30.2847	0.0330199	0.133851		3.91881e-07	0.00045683	0.134079	0.0261918		-0.344906	0	30.1891	0.0331245	0.133851		1.86296e-06	0.00045683	0.134079	0.124513		0.339209	0.268159	30.0434	0.0332851	0.149902		1.75263e-06	0.000458693	0.150131	0.116663		-0.36447	0.268159	30.4964	0.0327908	0.139127		2.31795e-07	0.000464912	0.13936	0.0152229
						-0.0666971	0	30.2844	0.0330203	0.134308		3.91881e-07	0.00045683	0.134536	0.0261918		-0.345363	0	30.1874	0.0331264	0.134308		1.86296e-06	0.00045683	0.134536	0.124513		0.339168	0.267702	30.0419	0.0332869	0.15036		1.75225e-06	0.000458582	0.15059	0.116666		-0.364383	0.267702	30.4962	0.032791	0.139592		2.31756e-07	0.000464834	0.139825	0.0152229
						-0.0662403	0	30.284	0.0330207	0.134765		3.91881e-07	0.00045683	0.134993	0.0261918		-0.34582	0	30.1857	0.0331283	0.134765		1.86296e-06	0.00045683	0.134993	0.124513		0.339128	0.267245	30.0403	0.0332886	0.150819		1.75187e-06	0.000458476	0.151048	0.116668		-0.364298	0.267245	30.4959	0.0327912	0.140057		2.31717e-07	0.000464758	0.140289	0.0152229
						-0.0657835	0	30.2837	0.0330211	0.135222		3.91881e-07	0.00045683	0.13545	0.0261918		-0.346277	0	30.184	0.0331301	0.135222		1.86296e-06	0.00045683	0.13545	0.124513		0.339089	0.266788	30.0387	0.0332904	0.151277		1.7515e-06	0.000458373	0.151507	0.116669		-0.364212	0.266788	30.4957	0.0327915	0.140522		2.31679e-07	0.000464682	0.140754	0.0152228
						-0.0653266	0	30.2833	0.0330215	0.135678		4.05615e-07	0.00045683	0.135907	0.0271097		-0.346734	0	30.1823	0.033132	0.135678		2.13974e-06	0.00045683	0.135907	0.143012		0.339051	0.266332	30.0371	0.0332921	0.151736		1.77572e-06	0.000458275	0.151965	0.118307		-0.364127	0.266332	30.4955	0.0327917	0.140987		2.4468e-07	0.000464608	0.141219	0.0160797
						-0.0648698	0	30.2829	0.0330219	0.136135		4.05615e-07	0.00045683	0.136364	0.0271097		-0.34719	0	30.1804	0.0331341	0.136135		2.13974e-06	0.00045683	0.136364	0.143012		0.339015	0.265875	30.0355	0.0332939	0.152194		1.77532e-06	0.000458174	0.152423	0.118307		-0.364042	0.265875	30.4953	0.032792	0.141451		2.44636e-07	0.000464521	0.141683	0.0160797
						-0.064413	0	30.2826	0.0330223	0.136592		4.05615e-07	0.00045683	0.13682	0.0271097		-0.347647	0	30.1784	0.0331363	0.136592		2.13974e-06	0.00045683	0.13682	0.143012		0.33898	0.265418	30.0339	0.0332957	0.152652		1.77492e-06	0.000458076	0.152881	0.118306		-0.363958	0.265418	30.4951	0.0327922	0.141916		2.44592e-07	0.000464436	0.142148	0.0160798
						-0.0639561	0	30.2822	0.0330227	0.137049		4.05615e-07	0.00045683	0.137277	0.0271097		-0.348104	0	30.1765	0.0331384	0.137049		2.13974e-06	0.00045683	0.137277	0.143012		0.338946	0.264961	30.0323	0.0332975	0.15311		1.77453e-06	0.000457983	0.153339	0.118304		-0.363874	0.264961	30.4948	0.0327924	0.14238		2.44548e-07	0.000464352	0.142612	0.0160798
						-0.0634993	0	30.2818	0.0330231	0.137506		4.05615e-07	0.00045683	0.137734	0.0271097		-0.348561	0	30.1745	0.0331405	0.137506		2.13974e-06	0.00045683	0.137734	0.143012		0.338913	0.264504	30.0307	0.0332992	0.153568		1.77414e-06	0.000457895	0.153797	0.118301		-0.363791	0.264504	30.4946	0.0327927	0.142844		2.44505e-07	0.000464269	0.143077	0.0160799
						-0.0630425	0	30.2814	0.0330235	0.137963		4.05615e-07	0.00045683	0.138191	0.0271097		-0.349018	0	30.1726	0.0331427	0.137963		2.13974e-06	0.00045683	0.138191	0.143012		0.338882	0.264048	30.0291	0.033301	0.154026		1.77376e-06	0.00045781	0.154255	0.118297		-0.363708	0.264048	30.4944	0.0327929	0.143309		2.44462e-07	0.000464187	0.143541	0.0160799
						-0.0625857	0	30.2811	0.0330239	0.138419		4.05615e-07	0.00045683	0.138648	0.0271097		-0.349475	0	30.1706	0.0331448	0.138419		2.13974e-06	0.00045683	0.138648	0.143012		0.338852	0.263591	30.0275	0.0333028	0.154484		1.80649e-06	0.00045773	0.154713	0.120501		-0.363626	0.263591	30.4941	0.0327932	0.143773		2.4442e-07	0.000464107	0.144005	0.0160799
						-0.0621288	0	30.2807	0.0330243	0.138876		4.05615e-07	0.00045683	0.139105	0.0271097		-0.349931	0	30.1687	0.033147	0.138876		2.13974e-06	0.00045683	0.139105	0.143012		0.338824	0.263134	30.0259	0.0333046	0.154942		1.81844e-06	0.000457654	0.15517	0.121318		-0.363544	0.263134	30.4939	0.0327934	0.144237		2.44505e-07	0.000464028	0.144469	0.0160882
						-0.061672	0	30.2803	0.0330247	0.139333		4.05615e-07	0.00045683	0.139561	0.0271097		-0.350388	0	30.1667	0.0331491	0.139333		2.13974e-06	0.00045683	0.139561	0.143012		0.338796	0.262677	30.0242	0.0333064	0.155399		1.81819e-06	0.000457581	0.155628	0.121321		-0.363463	0.262677	30.4937	0.0327937	0.144701		2.44505e-07	0.00046395	0.144933	0.016091
						-0.0612152	0	30.28	0.0330251	0.13979		4.05615e-07	0.00045683	0.140018	0.0271097		-0.350845	0	30.1648	0.0331512	0.13979		2.13974e-06	0.00045683	0.140018	0.143012		0.33877	0.26222	30.0226	0.0333082	0.155857		1.81795e-06	0.000457513	0.156086	0.121323		-0.363382	0.26222	30.4935	0.0327939	0.145165		2.44464e-07	0.000463873	0.145397	0.0160909
						-0.0607583	0	30.2796	0.0330256	0.140247		4.05615e-07	0.00045683	0.140475	0.0271097		-0.351302	0	30.1628	0.0331534	0.140247		2.13974e-06	0.00045683	0.140475	0.143012		0.338745	0.261763	30.021	0.0333101	0.156314		1.8177e-06	0.000457448	0.156543	0.121324		-0.363301	0.261763	30.4932	0.0327942	0.145629		2.44424e-07	0.000463798	0.145861	0.0160909
						-0.0603015	0	30.2792	0.033026	0.140704		4.19463e-07	0.00045683	0.140932	0.0280352		-0.351759	0	30.1609	0.0331555	0.140704		2.47752e-06	0.00045683	0.140932	0.165588		0.338721	0.261307	30.0193	0.0333119	0.156772		1.84158e-06	0.000457387	0.157001	0.122934		-0.363221	0.261307	30.493	0.0327944	0.146093		2.57816e-07	0.000463723	0.146325	0.0169752
						-0.0598447	0	30.2788	0.0330264	0.14116		4.19463e-07	0.00045683	0.141389	0.0280352		-0.352216	0	30.1586	0.033158	0.14116		2.47752e-06	0.00045683	0.141389	0.165588		0.338699	0.26085	30.0177	0.0333137	0.157229		1.84132e-06	0.000457325	0.157458	0.122933		-0.363142	0.26085	30.4928	0.0327947	0.146556		2.57769e-07	0.000463637	0.146788	0.0169753
						-0.0593878	0	30.2784	0.0330268	0.141617		4.19463e-07	0.00045683	0.141846	0.0280352		-0.352672	0	30.1564	0.0331605	0.141617		2.47752e-06	0.00045683	0.141846	0.165588		0.338677	0.260393	30.016	0.0333156	0.157687		1.84106e-06	0.000457267	0.157915	0.122932		-0.363062	0.260393	30.4925	0.0327949	0.14702		2.57723e-07	0.000463552	0.147252	0.0169754
						-0.058931	0	30.2781	0.0330272	0.142074		4.19463e-07	0.00045683	0.142302	0.0280352		-0.353129	0	30.1541	0.033163	0.142074		2.47752e-06	0.00045683	0.142302	0.165588		0.338657	0.259936	30.0143	0.0333174	0.158144		1.84081e-06	0.000457213	0.158372	0.122929		-0.362984	0.259936	30.4923	0.0327952	0.147484		2.57677e-07	0.000463468	0.147715	0.0169754
						-0.0584742	0	30.2777	0.0330276	0.142531		4.19463e-07	0.00045683	0.142759	0.0280352		-0.353586	0	30.1519	0.0331654	0.142531		2.47752e-06	0.00045683	0.142759	0.165588		0.338639	0.259479	30.0127	0.0333192	0.158601		1.84056e-06	0.000457163	0.15883	0.122926		-0.362906	0.259479	30.4921	0.0327954	0.147947		2.57631e-07	0.000463385	0.148179	0.0169754
						-0.0580174	0	30.2773	0.0330281	0.142988		4.19463e-07	0.00045683	0.143216	0.0280352		-0.354043	0	30.1496	0.0331679	0.142988		2.47752e-06	0.00045683	0.143216	0.165588		0.338621	0.259022	30.011	0.0333211	0.159058		1.84031e-06	0.000457117	0.159287	0.122921		-0.362828	0.259022	30.4918	0.0327957	0.14841		2.57586e-07	0.000463304	0.148642	0.0169754
						-0.0575605	0	30.2769	0.0330285	0.143444		4.19463e-07	0.00045683	0.143673	0.0280352		-0.3545	0	30.1474	0.0331704	0.143444		2.47752e-06	0.00045683	0.143673	0.165588		0.338605	0.258566	30.0094	0.0333229	0.159515		1.84916e-06	0.000457074	0.159744	0.123524		-0.362751	0.258566	30.4916	0.0327959	0.148874		2.57542e-07	0.000463225	0.149105	0.0169754
						-0.0571037	0	30.2765	0.0330289	0.143901		4.19463e-07	0.00045683	0.14413	0.0280352		-0.354957	0	30.1451	0.0331729	0.143901		2.47752e-06	0.00045683	0.14413	0.165588		0.33859	0.258109	30.0077	0.0333248	0.159972		1.89064e-06	0.000457036	0.160201	0.126306		-0.362674	0.258109	30.4913	0.0327962	0.149337		2.57498e-07	0.000463146	0.149569	0.0169754
						-0.0566469	0	30.2761	0.0330293	0.144358		4.19463e-07	0.00045683	0.144587	0.0280352		-0.355413	0	30.1429	0.0331753	0.144358		2.47752e-06	0.00045683	0.144587	0.165588		0.338576	0.257652	30.006	0.0333267	0.160429		1.89053e-06	0.000457001	0.160658	0.126308		-0.362598	0.257652	30.4911	0.0327965	0.1498		2.57454e-07	0.000463069	0.150032	0.0169753
						-0.05619	0	30.2758	0.0330297	0.144815		4.19463e-07	0.00045683	0.145043	0.0280352		-0.35587	0	30.1406	0.0331778	0.144815		2.47752e-06	0.00045683	0.145043	0.165588		0.338564	0.257195	30.0043	0.0333286	0.160886		1.89043e-06	0.000456969	0.161115	0.12631		-0.362522	0.257195	30.4909	0.0327967	0.150263		2.57623e-07	0.000462992	0.150495	0.0169893
						-0.0557332	0	30.2754	0.0330302	0.145272		4.19463e-07	0.00045683	0.1455	0.0280352		-0.356327	0	30.1384	0.0331803	0.145272		2.47752e-06	0.00045683	0.1455	0.165588		0.338553	0.256738	30.0026	0.0333304	0.161343		1.89033e-06	0.000456941	0.161572	0.126311		-0.362447	0.256738	30.4906	0.032797	0.150726		2.57817e-07	0.000462918	0.150958	0.0170048
						-0.0552764	0	30.275	0.0330306	0.145729		4.33437e-07	0.00045683	0.145957	0.0289692		-0.356784	0	30.1361	0.0331828	0.145729		2.89724e-06	0.00045683	0.145957	0.19364		0.338542	0.256281	30.0009	0.0333323	0.1618		1.9137e-06	0.000456916	0.162029	0.12788		-0.362372	0.256281	30.4904	0.0327972	0.151189		2.71591e-07	0.000462844	0.151421	0.0179162
						-0.0548196	0	30.2746	0.033031	0.146185		4.33437e-07	0.00045683	0.146414	0.0289692		-0.357241	0	30.1335	0.0331857	0.146185		2.89724e-06	0.00045683	0.146414	0.19364		0.338534	0.255825	29.9992	0.0333342	0.162257		1.91359e-06	0.000456893	0.162486	0.127879		-0.362298	0.255825	30.4901	0.0327975	0.151652		2.71542e-07	0.000462758	0.151883	0.0179163
						-0.0543627	0	30.2742	0.0330314	0.146642		4.33437e-07	0.00045683	0.146871	0.0289692		-0.357698	0	30.1309	0.0331886	0.146642		2.89724e-06	0.00045683	0.146871	0.19364		0.338526	0.255368	29.9975	0.0333362	0.162714		1.91348e-06	0.000456873	0.162943	0.127877		-0.362224	0.255368	30.4899	0.0327978	0.152115		2.71494e-07	0.000462674	0.152346	0.0179163
						-0.0539059	0	30.2738	0.0330319	0.147099		4.33437e-07	0.00045683	0.147328	0.0289692		-0.358154	0	30.1282	0.0331915	0.147099		2.89724e-06	0.00045683	0.147328	0.19364		0.33852	0.254911	29.9957	0.0333381	0.163171		1.91337e-06	0.000456858	0.163399	0.127874		-0.36215	0.254911	30.4896	0.0327981	0.152577		2.71446e-07	0.000462592	0.152809	0.0179164
						-0.0534491	0	30.2734	0.0330323	0.147556		4.33437e-07	0.00045683	0.147784	0.0289692		-0.358611	0	30.1256	0.0331944	0.147556		2.89724e-06	0.00045683	0.147784	0.19364		0.338515	0.254454	29.994	0.03334	0.163628		1.91327e-06	0.000456846	0.163856	0.127871		-0.362078	0.254454	30.4894	0.0327983	0.15304		2.71398e-07	0.00046251	0.153271	0.0179164
						-0.0529922	0	30.273	0.0330327	0.148013		4.33437e-07	0.00045683	0.148241	0.0289692		-0.359068	0	30.123	0.0331973	0.148013		2.89724e-06	0.00045683	0.148241	0.19364		0.338511	0.253997	29.9923	0.0333419	0.164085		1.91316e-06	0.000456837	0.164313	0.127866		-0.362005	0.253997	30.4891	0.0327986	0.153502		2.71351e-07	0.000462431	0.153734	0.0179164
						-0.0525354	0	30.2726	0.0330332	0.14847		4.33437e-07	0.00045683	0.148698	0.0289692		-0.359525	0	30.1203	0.0332002	0.14847		2.89724e-06	0.00045683	0.148698	0.19364		0.338508	0.25354	29.9906	0.0333438	0.164542		1.91306e-06	0.000456832	0.16477	0.12786		-0.361934	0.25354	30.4889	0.0327989	0.153965		2.71305e-07	0.000462352	0.154196	0.0179163
						-0.0520786	0	30.2722	0.0330336	0.148926		4.33437e-07	0.00045683	0.149155	0.0289692		-0.359982	0	30.1177	0.0332031	0.148926		2.89724e-06	0.00045683	0.149155	0.19364		0.338507	0.253084	29.9889	0.0333457	0.164998		1.96924e-06	0.00045683	0.165227	0.131616		-0.361862	0.253084	30.4886	0.0327991	0.154427		2.71227e-07	0.000462275	0.154658	0.0179142
						-0.0516217	0	30.2718	0.033034	0.149383		4.33437e-07	0.00045683	0.149612	0.0289692		-0.360439	0	30.1151	0.033206	0.149383		2.89724e-06	0.00045683	0.149612	0.19364		0.338507	0.252627	29.9871	0.0333477	0.165455		1.96978e-06	0.000456831	0.165684	0.131652		-0.361792	0.252627	30.4884	0.0327994	0.15489		2.71087e-07	0.000462199	0.155121	0.0179079
						-0.0511649	0	30.2714	0.0330345	0.14984		4.33437e-07	0.00045683	0.150069	0.0289692		-0.360895	0	30.1125	0.0332089	0.14984		2.89724e-06	0.00045683	0.150069	0.19364		0.338508	0.25217	29.9853	0.0333497	0.165912		1.96982e-06	0.000456835	0.16614	0.131653		-0.361721	0.25217	30.4881	0.0327997	0.155352		2.71044e-07	0.000462126	0.155583	0.0179079
						-0.0507081	0	30.271	0.0330349	0.150297		4.33437e-07	0.00045683	0.150525	0.0289692		-0.361352	0	30.1098	0.0332117	0.150297		2.89724e-06	0.00045683	0.150525	0.19364		0.33851	0.251713	29.9835	0.0333516	0.166369		1.96987e-06	0.000456843	0.166597	0.131654		-0.361652	0.251713	30.4879	0.0327999	0.155814		2.71001e-07	0.000462053	0.156045	0.0179078
						-0.0502513	0	30.2706	0.0330353	0.150754		4.47552e-07	0.00045683	0.150982	0.0299126		-0.361809	0	30.1072	0.0332146	0.150754		3.43077e-06	0.00045683	0.150982	0.229299		0.338514	0.251256	29.9818	0.0333536	0.166826		1.99254e-06	0.000456853	0.167054	0.133167		-0.361582	0.251256	30.4876	0.0328002	0.156276		2.85139e-07	0.000461982	0.156507	0.018845
						-0.0497944	0	30.2702	0.0330358	0.151211		4.47552e-07	0.00045683	0.151439	0.0299126		-0.362266	0	30.1041	0.0332181	0.151211		3.43077e-06	0.00045683	0.151439	0.229299		0.338518	0.250799	29.98	0.0333556	0.167283		1.99259e-06	0.000456868	0.167511	0.133166		-0.361514	0.250799	30.4873	0.0328005	0.156738		2.85799e-07	0.0004619	0.156969	0.018892
						-0.0493376	0	30.2698	0.0330362	0.151667		4.47552e-07	0.00045683	0.151896	0.0299126		-0.362723	0	30.101	0.0332215	0.151667		3.43077e-06	0.00045683	0.151896	0.229299		0.338524	0.250343	29.9782	0.0333576	0.167739		1.99264e-06	0.000456886	0.167968	0.133164		-0.361445	0.250343	30.4871	0.0328008	0.1572		2.85751e-07	0.000461819	0.157431	0.0188921
						-0.0488808	0	30.2694	0.0330367	0.152124		4.47552e-07	0.00045683	0.152353	0.0299126		-0.36318	0	30.0979	0.0332249	0.152124		3.43077e-06	0.00045683	0.152353	0.229299		0.338531	0.249886	29.9764	0.0333596	0.168196		1.99269e-06	0.000456907	0.168425	0.133161		-0.361378	0.249886	30.4868	0.0328011	0.157662		2.85704e-07	0.00046174	0.157892	0.0188923
						-0.0484239	0	30.269	0.0330371	0.152581		4.47552e-07	0.00045683	0.15281	0.0299126		-0.363636	0	30.0948	0.0332284	0.152581		3.43077e-06	0.00045683	0.15281	0.229299		0.33854	0.249429	29.9746	0.0333616	0.168653		1.99274e-06	0.000456932	0.168882	0.133157		-0.36131	0.249429	30.4865	0.0328014	0.158123		2.85658e-07	0.000461662	0.158354	0.0188924
						-0.0479671	0	30.2686	0.0330376	0.153038		4.47552e-07	0.00045683	0.153266	0.0299126		-0.364093	0	30.0917	0.0332318	0.153038		3.43077e-06	0.00045683	0.153266	0.229299		0.338549	0.248972	29.9728	0.0333636	0.16911		1.99279e-06	0.000456959	0.169339	0.133152		-0.361244	0.248972	30.4863	0.0328016	0.158585		2.85611e-07	0.000461585	0.158816	0.0188924
						-0.0475103	0	30.2682	0.033038	0.153495		4.47552e-07	0.00045683	0.153723	0.0299126		-0.36455	0	30.0886	0.0332352	0.153495		3.43077e-06	0.00045683	0.153723	0.229299		0.33856	0.248515	29.971	0.0333656	0.169567		2.00113e-06	0.00045699	0.169796	0.133701		-0.361178	0.248515	30.486	0.0328019	0.159047		2.85566e-07	0.00046151	0.159277	0.0188925
						-0.0470534	0	30.2677	0.0330385	0.153952		4.47552e-07	0.00045683	0.15418	0.0299126		-0.365007	0	30.0854	0.0332387	0.153952		3.43077e-06	0.00045683	0.15418	0.229299		0.338572	0.248058	29.9692	0.0333676	0.170024		2.05623e-06	0.000457023	0.170253	0.137372		-0.361112	0.248058	30.4857	0.0328022	0.159508		2.8552e-07	0.000461436	0.159739	0.0188925
						-0.0465966	0	30.2673	0.0330389	0.154408		4.47552e-07	0.00045683	0.154637	0.0299126		-0.365464	0	30.0823	0.0332421	0.154408		3.43077e-06	0.00045683	0.154637	0.229299		0.338586	0.247602	29.9674	0.0333696	0.170481		2.05644e-06	0.000457059	0.17071	0.137375		-0.361047	0.247602	30.4855	0.0328025	0.15997		2.85475e-07	0.000461363	0.1602	0.0188925
						-0.0461398	0	30.2669	0.0330394	0.154865		4.47552e-07	0.00045683	0.155094	0.0299126		-0.365921	0	30.0792	0.0332455	0.154865		3.43077e-06	0.00045683	0.155094	0.229299		0.3386	0.247145	29.9655	0.0333717	0.170938		2.05665e-06	0.000457098	0.171167	0.137377		-0.360983	0.247145	30.4852	0.0328028	0.160431		2.85431e-07	0.000461292	0.160662	0.0188925
						-0.045683	0	30.2665	0.0330398	0.155322		4.47552e-07	0.00045683	0.15555	0.0299126		-0.366377	0	30.0761	0.033249	0.155322		3.43077e-06	0.00045683	0.15555	0.229299		0.338616	0.246688	29.9637	0.0333737	0.171395		2.05685e-06	0.00045714	0.171624	0.137378		-0.360919	0.246688	30.4849	0.0328031	0.160892		2.85387e-07	0.000461222	0.161123	0.0188925
						-0.0452261	0	30.2661	0.0330403	0.155779		4.61822e-07	0.00045683	0.156007	0.0308663		-0.366834	0	30.073	0.0332524	0.155779		4.12955e-06	0.00045683	0.156007	0.276002		0.338633	0.246231	29.9618	0.0333758	0.171852		2.07861e-06	0.000457185	0.172081	0.138818		-0.360855	0.246231	30.4847	0.0328034	0.161353		2.99311e-07	0.000461153	0.161584	0.0198172
						-0.0447693	0	30.2657	0.0330407	0.156236		4.61822e-07	0.00045683	0.156464	0.0308663		-0.367291	0	30.0693	0.0332565	0.156236		4.12955e-06	0.00045683	0.156464	0.276002		0.338651	0.245774	29.96	0.0333779	0.17231		2.07883e-06	0.000457236	0.172538	0.138817		-0.360792	0.245774	30.4844	0.0328037	0.161815		2.99261e-07	0.000461073	0.162045	0.0198173
						-0.0443125	0	30.2653	0.0330412	0.156693		4.61822e-07	0.00045683	0.156921	0.0308663		-0.367748	0	30.0656	0.0332606	0.156693		4.12955e-06	0.00045683	0.156921	0.276002		0.33867	0.245317	29.9581	0.0333799	0.172767		2.07904e-06	0.00045729	0.172996	0.138815		-0.36073	0.245317	30.4841	0.032804	0.162276		3.00176e-07	0.000460995	0.162506	0.0198813
						-0.0438556	0	30.2648	0.0330416	0.157149		4.61822e-07	0.00045683	0.157378	0.0308663		-0.368205	0	30.0618	0.0332648	0.157149		4.12955e-06	0.00045683	0.157378	0.276002		0.33869	0.244861	29.9562	0.033382	0.173224		2.07926e-06	0.000457347	0.173453	0.138812		-0.360668	0.244861	30.4838	0.0328043	0.162737		3.00827e-07	0.000460919	0.162967	0.0199277
						-0.0433988	0	30.2644	0.0330421	0.157606		4.61822e-07	0.00045683	0.157835	0.0308663		-0.368661	0	30.0581	0.0332689	0.157606		4.12955e-06	0.00045683	0.157835	0.276002		0.338712	0.244404	29.9544	0.0333841	0.173681		2.07947e-06	0.000457406	0.17391	0.138808		-0.360607	0.244404	30.4836	0.0328046	0.163198		3.0078e-07	0.000460844	0.163428	0.0199278
						-0.042942	0	30.264	0.0330426	0.158063		4.61822e-07	0.00045683	0.158291	0.0308663		-0.369118	0	30.0544	0.033273	0.158063		4.12955e-06	0.00045683	0.158291	0.276002		0.338735	0.243947	29.9525	0.0333862	0.174139		2.07968e-06	0.000457468	0.174368	0.138803		-0.360546	0.243947	30.4833	0.0328049	0.163658		3.00733e-07	0.00046077	0.163889	0.0199279
						-0.0424852	0	30.2636	0.033043	0.15852		4.61822e-07	0.00045683	0.158748	0.0308663		-0.369575	0	30.0506	0.0332772	0.15852		4.12955e-06	0.00045683	0.158748	0.276002		0.338759	0.24349	29.9506	0.0333883	0.174596		2.1199e-06	0.000457533	0.174825	0.141468		-0.360486	0.24349	30.483	0.0328052	0.164119		3.00687e-07	0.000460697	0.16435	0.019928
						-0.0420283	0	30.2631	0.0330435	0.158977		4.61822e-07	0.00045683	0.159205	0.0308663		-0.370032	0	30.0469	0.0332813	0.158977		4.12955e-06	0.00045683	0.159205	0.276002		0.338785	0.243033	29.9487	0.0333904	0.175054		2.15071e-06	0.000457601	0.175283	0.143502		-0.360426	0.243033	30.4827	0.0328055	0.16458		3.00642e-07	0.000460626	0.16481	0.0199281
						-0.0415715	0	30.2627	0.033044	0.159434		4.61822e-07	0.00045683	0.159662	0.0308663		-0.370489	0	30.0432	0.0332854	0.159434		4.12955e-06	0.00045683	0.159662	0.276002		0.338811	0.242577	29.9468	0.0333925	0.175512		2.15108e-06	0.000457671	0.17574	0.143506		-0.360367	0.242577	30.4824	0.0328058	0.165041		3.00597e-07	0.000460557	0.165271	0.0199281
						-0.0411147	0	30.2623	0.0330444	0.15989		4.61822e-07	0.00045683	0.160119	0.0308663		-0.370946	0	30.0395	0.0332895	0.15989		4.12955e-06	0.00045683	0.160119	0.276002		0.338839	0.24212	29.9449	0.0333947	0.175969		2.15146e-06	0.000457743	0.176198	0.143508		-0.360309	0.24212	30.4822	0.0328061	0.165501		3.00552e-07	0.000460488	0.165731	0.0199281
						-0.0406578	0	30.2619	0.0330449	0.160347		4.61822e-07	0.00045683	0.160576	0.0308663		-0.371402	0	30.0357	0.0332937	0.160347		4.12955e-06	0.00045683	0.160576	0.276002		0.338868	0.241663	29.943	0.0333968	0.176427		2.15183e-06	0.000457817	0.176656	0.143509		-0.360251	0.241663	30.4819	0.0328064	0.165962		3.00508e-07	0.000460421	0.166192	0.0199281
						-0.040201	0	30.2615	0.0330453	0.160804		4.76262e-07	0.00045683	0.161032	0.0318314		-0.371859	0	30.032	0.0332978	0.160804		5.08387e-06	0.00045683	0.161032	0.339785		0.338898	0.241206	29.941	0.033399	0.176885		2.17242e-06	0.000457894	0.177114	0.144858		-0.360193	0.241206	30.4816	0.0328067	0.166422		3.14695e-07	0.000460355	0.166652	0.0208719
						-0.0397442	0	30.261	0.0330458	0.161261		4.76262e-07	0.00045683	0.161489	0.0318314		-0.372316	0	30.0274	0.0333029	0.161261		5.08387e-06	0.00045683	0.161489	0.339785		0.338929	0.240749	29.9391	0.0334012	0.177343		2.17281e-06	0.00045798	0.177572	0.144857		-0.360136	0.240749	30.4813	0.032807	0.166882		3.14645e-07	0.00046028	0.167112	0.020872
						-0.0392873	0	30.2606	0.0330463	0.161718		4.76262e-07	0.00045683	0.161946	0.0318314		-0.372773	0	30.0228	0.033308	0.161718		5.08387e-06	0.00045683	0.161946	0.339785		0.338962	0.240292	29.9371	0.0334033	0.177801		2.17321e-06	0.000458068	0.17803	0.144856		-0.36008	0.240292	30.481	0.0328073	0.167343		3.14594e-07	0.000460205	0.167573	0.020872
						-0.0388305	0	30.2601	0.0330468	0.162175		4.76262e-07	0.00045683	0.162403	0.0318314		-0.37323	0	30.0183	0.0333131	0.162175		5.08387e-06	0.00045683	0.162403	0.339785		0.338995	0.239836	29.9352	0.0334055	0.178259		2.1736e-06	0.000458159	0.178488	0.144853		-0.360025	0.239836	30.4807	0.0328076	0.167803		3.14544e-07	0.000460133	0.168033	0.020872
						-0.0383737	0	30.2597	0.0330472	0.162631		4.76262e-07	0.00045683	0.16286	0.0318314		-0.373687	0	30.0137	0.0333181	0.162631		5.08387e-06	0.00045683	0.16286	0.339785		0.33903	0.239379	29.9332	0.0334077	0.178717		2.17398e-06	0.000458252	0.178946	0.144849		-0.35997	0.239379	30.4804	0.0328079	0.168263		3.16619e-07	0.000460061	0.168493	0.0210129
						-0.0379169	0	30.2593	0.0330477	0.163088		4.76262e-07	0.00045683	0.163317	0.0318314		-0.374143	0	30.0091	0.0333232	0.163088		5.08387e-06	0.00045683	0.163317	0.339785		0.339066	0.238922	29.9313	0.0334099	0.179175		2.19588e-06	0.000458348	0.179404	0.146278		-0.359915	0.238922	30.4801	0.0328082	0.168723		3.1664e-07	0.000459992	0.168953	0.0210175
						-0.03746	0	30.2588	0.0330482	0.163545		4.76262e-07	0.00045683	0.163773	0.0318314		-0.3746	0	30.0045	0.0333283	0.163545		5.08387e-06	0.00045683	0.163773	0.339785		0.339103	0.238465	29.9293	0.033412	0.179633		2.25319e-06	0.000458445	0.179863	0.150064		-0.359861	0.238465	30.4799	0.0328086	0.169183		3.16595e-07	0.000459923	0.169413	0.0210176
						-0.0370032	0	30.2584	0.0330487	0.164002		4.76262e-07	0.00045683	0.16423	0.0318314		-0.375057	0	29.9999	0.0333334	0.164002		5.08387e-06	0.00045683	0.16423	0.339785		0.339142	0.238008	29.9273	0.0334143	0.180092		2.25375e-06	0.000458545	0.180321	0.150068		-0.359808	0.238008	30.4796	0.0328089	0.169643		3.1655e-07	0.000459856	0.169873	0.0210177
						-0.0365464	0	30.258	0.0330492	0.164459		4.76262e-07	0.00045683	0.164687	0.0318314		-0.375514	0	29.9954	0.0333385	0.164459		5.08387e-06	0.00045683	0.164687	0.339785		0.339181	0.237551	29.9253	0.0334166	0.18055		2.25431e-06	0.000458647	0.18078	0.150072		-0.359755	0.237551	30.4793	0.0328092	0.170103		3.16505e-07	0.000459791	0.170333	0.0210177
						-0.0360895	0	30.2575	0.0330496	0.164915		4.76262e-07	0.00045683	0.165144	0.0318314		-0.375971	0	29.9908	0.0333436	0.164915		5.08387e-06	0.00045683	0.165144	0.339785		0.339222	0.237095	29.9233	0.0334188	0.181009		2.25486e-06	0.00045875	0.181238	0.150075		-0.359703	0.237095	30.479	0.0328095	0.170563		3.16461e-07	0.000459727	0.170792	0.0210177
						-0.0356327	0	30.2571	0.0330501	0.165372		4.76262e-07	0.00045683	0.165601	0.0318314		-0.376428	0	29.9862	0.0333486	0.165372		5.08387e-06	0.00045683	0.165601	0.339785		0.339264	0.236638	29.9212	0.0334211	0.181468		2.2554e-06	0.000458856	0.181697	0.150076		-0.359652	0.236638	30.4787	0.0328098	0.171022		3.16418e-07	0.000459664	0.171252	0.0210177
						-0.0351759	0	30.2567	0.0330506	0.165829		4.90887e-07	0.00045683	0.166058	0.0328089		-0.376884	0	29.9817	0.0333537	0.165829		6.47154e-06	0.00045683	0.166058	0.432532		0.339307	0.236181	29.9192	0.0334233	0.181927		2.27453e-06	0.000458963	0.182156	0.151314		-0.359601	0.236181	30.4784	0.0328101	0.171482		3.30835e-07	0.000459602	0.171712	0.0219783
						-0.034719	0	30.2562	0.0330511	0.166286		4.90887e-07	0.00045683	0.166514	0.0328089		-0.377341	0	29.9758	0.0333602	0.166286		6.47154e-06	0.00045683	0.166514	0.432532		0.339351	0.235724	29.9172	0.0334256	0.182386		2.27511e-06	0.000459082	0.182615	0.151313		-0.35955	0.235724	30.4781	0.0328105	0.171942		3.30785e-07	0.000459531	0.172171	0.0219784
						-0.0342622	0	30.2558	0.0330516	0.166743		4.90887e-07	0.00045683	0.166971	0.0328089		-0.377798	0	29.97	0.0333667	0.166743		6.47154e-06	0.00045683	0.166971	0.432532		0.339397	0.235267	29.9152	0.0334279	0.182845		2.27569e-06	0.000459204	0.183074	0.151312		-0.359501	0.235267	30.4778	0.0328108	0.172401		3.30736e-07	0.000459462	0.172631	0.0219784
						-0.0338054	0	30.2553	0.0330521	0.1672		4.90887e-07	0.00045683	0.167428	0.0328089		-0.378255	0	29.9642	0.0333731	0.1672		6.47154e-06	0.00045683	0.167428	0.432532		0.339444	0.23481	29.9131	0.0334301	0.183304		2.27626e-06	0.000459327	0.183534	0.151309		-0.359451	0.23481	30.4775	0.0328111	0.172861		3.30687e-07	0.000459394	0.17309	0.0219784
						-0.0333486	0	30.2549	0.0330525	0.167656		4.90887e-07	0.00045683	0.167885	0.0328089		-0.378712	0	29.9584	0.0333796	0.167656		6.47154e-06	0.00045683	0.167885	0.432532		0.339491	0.234354	29.9111	0.0334324	0.183763		2.29676e-06	0.000459452	0.183993	0.15263		-0.359403	0.234354	30.4772	0.0328115	0.17332		3.30638e-07	0.000459328	0.17355	0.0219783
						-0.0328917	0	30.2544	0.033053	0.168113		4.90887e-07	0.00045683	0.168342	0.0328089		-0.379169	0	29.9526	0.0333861	0.168113		6.47154e-06	0.00045683	0.168342	0.432532		0.33954	0.233897	29.909	0.0334347	0.184223		2.36449e-06	0.000459579	0.184452	0.157088		-0.359355	0.233897	30.4768	0.0328118	0.173779		3.3223e-07	0.000459264	0.174009	0.0220872
						-0.0324349	0	30.254	0.0330535	0.16857		4.90887e-07	0.00045683	0.168799	0.0328089		-0.379625	0	29.9468	0.0333926	0.16857		6.47154e-06	0.00045683	0.168799	0.432532		0.339591	0.23344	29.9069	0.0334371	0.184682		2.36525e-06	0.000459707	0.184912	0.157094		-0.359308	0.23344	30.4765	0.0328121	0.174239		3.33347e-07	0.000459201	0.174468	0.0221645
						-0.0319781	0	30.2535	0.033054	0.169027		4.90887e-07	0.00045683	0.169255	0.0328089		-0.380082	0	29.941	0.033399	0.169027		6.47154e-06	0.00045683	0.169255	0.432532		0.339642	0.232983	29.9048	0.0334394	0.185142		2.366e-06	0.000459838	0.185372	0.1571		-0.359261	0.232983	30.4762	0.0328125	0.174698		3.33304e-07	0.000459139	0.174927	0.0221646
						-0.0315212	0	30.2531	0.0330545	0.169484		4.90887e-07	0.00045683	0.169712	0.0328089		-0.380539	0	29.9352	0.0334055	0.169484		6.47154e-06	0.00045683	0.169712	0.432532		0.339694	0.232526	29.9027	0.0334418	0.185602		2.36674e-06	0.00045997	0.185832	0.157104		-0.359215	0.232526	30.4759	0.0328128	0.175157		3.33261e-07	0.000459079	0.175386	0.0221647
						-0.0310644	0	30.2526	0.033055	0.169941		4.90887e-07	0.00045683	0.170169	0.0328089		-0.380996	0	29.9294	0.033412	0.169941		6.47154e-06	0.00045683	0.170169	0.432532		0.339748	0.232069	29.9006	0.0334442	0.186062		2.36748e-06	0.000460103	0.186292	0.157107		-0.35917	0.232069	30.4756	0.0328131	0.175616		3.33219e-07	0.00045902	0.175845	0.0221648
						-0.0306076	0	30.2522	0.0330555	0.170397		4.90887e-07	0.00045683	0.170626	0.0328089		-0.381453	0	29.9236	0.0334184	0.170397		6.47154e-06	0.00045683	0.170626	0.432532		0.339803	0.231613	29.8985	0.0334465	0.186522		2.36821e-06	0.000460238	0.186752	0.157109		-0.359125	0.231613	30.4753	0.0328135	0.176075		3.33177e-07	0.000458962	0.176304	0.0221648
						-0.0301508	0	30.2517	0.033056	0.170854		5.05714e-07	0.00045683	0.171083	0.0337999		-0.38191	0	29.9178	0.0334249	0.170854		8.70691e-06	0.00045683	0.171083	0.581935		0.339859	0.231156	29.8963	0.0334489	0.186982		2.38553e-06	0.000460374	0.187212	0.158212		-0.359081	0.231156	30.475	0.0328138	0.176534		3.47785e-07	0.000458906	0.176763	0.0231394
						-0.0296939	0	30.2512	0.0330565	0.171311		5.05714e-07	0.00045683	0.17154	0.0337999		-0.382366	0	29.91	0.0334336	0.171311		8.70691e-06	0.00045683	0.17154	0.581935		0.339916	0.230699	29.8942	0.0334513	0.187443		2.38631e-06	0.000460524	0.187673	0.158212		-0.359037	0.230699	30.4747	0.0328141	0.176993		3.47737e-07	0.000458841	0.177222	0.0231394
						-0.0292371	0	30.2508	0.033057	0.171768		5.05714e-07	0.00045683	0.171996	0.0337999		-0.382823	0	29.9022	0.0334423	0.171768		8.70691e-06	0.00045683	0.171996	0.581935		0.339974	0.230242	29.8921	0.0334537	0.187903		2.38709e-06	0.000460677	0.188133	0.158211		-0.358994	0.230242	30.4743	0.0328145	0.177452		3.4769e-07	0.000458779	0.177681	0.0231394
						-0.0287803	0	30.2503	0.0330575	0.172225		5.05714e-07	0.00045683	0.172453	0.0337999		-0.38328	0	29.8944	0.033451	0.172225		8.70691e-06	0.00045683	0.172453	0.581935		0.340033	0.229785	29.8899	0.0334561	0.188364		2.42752e-06	0.000460831	0.188594	0.160837		-0.358952	0.229785	30.474	0.0328148	0.17791		3.47643e-07	0.000458718	0.17814	0.0231394
						-0.0283234	0	30.2499	0.033058	0.172682		5.05714e-07	0.00045683	0.17291	0.0337999		-0.383737	0	29.8867	0.0334597	0.172682		8.70691e-06	0.00045683	0.17291	0.581935		0.340094	0.229328	29.8878	0.0334585	0.188825		2.48526e-06	0.000460986	0.189055	0.164607		-0.358911	0.229328	30.4737	0.0328152	0.178369		3.47596e-07	0.000458658	0.178599	0.0231393
						-0.0278666	0	30.2494	0.0330585	0.173138		5.05714e-07	0.00045683	0.173367	0.0337999		-0.384194	0	29.8789	0.0334685	0.173138		8.70691e-06	0.00045683	0.173367	0.581935		0.340156	0.228872	29.8855	0.033461	0.189286		2.48623e-06	0.000461143	0.189516	0.164616		-0.35887	0.228872	30.4734	0.0328155	0.178828		3.4755e-07	0.0004586	0.179057	0.0231392
						-0.0274098	0	30.2489	0.033059	0.173595		5.05714e-07	0.00045683	0.173824	0.0337999		-0.384651	0	29.8711	0.0334772	0.173595		8.70691e-06	0.00045683	0.173824	0.581935		0.340219	0.228415	29.8833	0.0334635	0.189747		2.48719e-06	0.000461301	0.189977	0.164623		-0.358829	0.228415	30.4731	0.0328159	0.179286		3.49006e-07	0.000458543	0.179516	0.023239
						-0.0269529	0	30.2485	0.0330595	0.174052		5.05714e-07	0.00045683	0.17428	0.0337999		-0.385107	0	29.8633	0.0334859	0.174052		8.70691e-06	0.00045683	0.17428	0.581935		0.340283	0.227958	29.8811	0.033466	0.190208		2.48814e-06	0.00046146	0.190439	0.164629		-0.35879	0.227958	30.4727	0.0328162	0.179745		3.50972e-07	0.000458488	0.179974	0.0233727
						-0.0264961	0	30.248	0.03306	0.174509		5.05714e-07	0.00045683	0.174737	0.0337999		-0.385564	0	29.8556	0.0334946	0.174509		8.70691e-06	0.00045683	0.174737	0.581935		0.340348	0.227501	29.8789	0.0334685	0.190669		2.48908e-06	0.00046162	0.1909	0.164634		-0.358751	0.227501	30.4724	0.0328166	0.180203		3.50932e-07	0.000458435	0.180433	0.0233728
						-0.0260393	0	30.2475	0.0330605	0.174966		5.05714e-07	0.00045683	0.175194	0.0337999		-0.386021	0	29.8478	0.0335033	0.174966		8.70691e-06	0.00045683	0.175194	0.581935		0.340414	0.227044	29.8767	0.0334709	0.191131		2.49002e-06	0.000461781	0.191362	0.164638		-0.358713	0.227044	30.4721	0.0328169	0.180662		3.50893e-07	0.000458382	0.180891	0.0233729
						-0.0255825	0	30.2471	0.033061	0.175423		5.05714e-07	0.00045683	0.175651	0.0337999		-0.386478	0	29.8401	0.033512	0.175423		8.70691e-06	0.00045683	0.175651	0.581935		0.340482	0.226587	29.8744	0.0334734	0.191593		2.49094e-06	0.000461944	0.191824	0.164641		-0.358675	0.226587	30.4718	0.0328173	0.18112		3.50855e-07	0.000458331	0.181349	0.0233729
						-0.0251256	0	30.2466	0.0330615	0.175879		5.20761e-07	0.00045683	0.176108	0.0348055		-0.386935	0	29.8323	0.0335207	0.175879		1.30604e-05	0.00045683	0.176108	0.872903		0.34055	0.226131	29.8722	0.0334759	0.192055		2.50606e-06	0.000462107	0.192286	0.165582		-0.358638	0.226131	30.4714	0.0328176	0.181579		3.65604e-07	0.000458281	0.181808	0.0243581
						-0.0246688	0	30.2461	0.0330621	0.176336		5.20761e-07	0.00045683	0.176565	0.0348055		-0.387392	0	29.8207	0.0335338	0.176336		1.30604e-05	0.00045683	0.176565	0.872903		0.34062	0.225674	29.87	0.0334784	0.192517		2.50705e-06	0.000462288	0.192748	0.165583		-0.358601	0.225674	30.4711	0.032818	0.182037		3.6556e-07	0.000458225	0.182266	0.0243581
						-0.024212	0	30.2457	0.0330626	0.176793		5.20761e-07	0.00045683	0.177021	0.0348055		-0.387848	0	29.8091	0.0335468	0.176793		1.30604e-05	0.00045683	0.177021	0.872903		0.340691	0.225217	29.8677	0.0334809	0.192979		2.59394e-06	0.00046247	0.19321	0.171254		-0.358566	0.225217	30.4707	0.0328184	0.182495		3.65516e-07	0.00045817	0.182724	0.0243581
						-0.0237551	0	30.2452	0.0330631	0.17725		5.20761e-07	0.00045683	0.177478	0.0348055		-0.388305	0	29.7975	0.0335599	0.17725		1.30604e-05	0.00045683	0.177478	0.872903		0.340763	0.22476	29.8654	0.0334835	0.193442		2.6162e-06	0.000462653	0.193673	0.172655		-0.358531	0.22476	30.4704	0.0328187	0.182953		3.65473e-07	0.000458117	0.183182	0.0243581
						-0.0232983	0	30.2447	0.0330636	0.177707		5.20761e-07	0.00045683	0.177935	0.0348055		-0.388762	0	29.7859	0.0335729	0.177707		1.30604e-05	0.00045683	0.177935	0.872903		0.340836	0.224303	29.8631	0.0334861	0.193904		2.6174e-06	0.000462837	0.194136	0.172666		-0.358496	0.224303	30.4701	0.0328191	0.183411		3.6543e-07	0.000458066	0.18364	0.0243579
						-0.0228415	0	30.2442	0.0330641	0.178164		5.20761e-07	0.00045683	0.178392	0.0348055		-0.389219	0	29.7743	0.033586	0.178164		1.30604e-05	0.00045683	0.178392	0.872903		0.34091	0.223847	29.8608	0.0334888	0.194367		2.61858e-06	0.000463021	0.194599	0.172675		-0.358463	0.223847	30.4697	0.0328195	0.183869		3.65387e-07	0.000458016	0.184098	0.0243578
						-0.0223847	0	30.2438	0.0330647	0.17862		5.20761e-07	0.00045683	0.178849	0.0348055		-0.389676	0	29.7627	0.0335991	0.17862		1.30604e-05	0.00045683	0.178849	0.872903		0.340986	0.22339	29.8584	0.0334914	0.19483		2.61976e-06	0.000463207	0.195062	0.172683		-0.35843	0.22339	30.4694	0.0328198	0.184327		3.65345e-07	0.000457967	0.184556	0.0243575
						-0.0219278	0	30.2433	0.0330652	0.179077		5.20761e-07	0.00045683	0.179306	0.0348055		-0.390132	0	29.7512	0.0336121	0.179077		1.30604e-05	0.00045683	0.179306	0.872903		0.341062	0.222933	29.8561	0.033494	0.195293		2.62092e-06	0.000463393	0.195525	0.172691		-0.358397	0.222933	30.4691	0.0328202	0.184785		3.67454e-07	0.00045792	0.185014	0.0245007
						-0.021471	0	30.2428	0.0330657	0.179534		5.20761e-07	0.00045683	0.179762	0.0348055		-0.390589	0	29.7396	0.0336252	0.179534		1.30604e-05	0.00045683	0.179762	0.872903		0.34114	0.222476	29.8538	0.0334966	0.195757		2.62207e-06	0.00046358	0.195989	0.172697		-0.358366	0.222476	30.4687	0.0328206	0.185243		3.69595e-07	0.000457874	0.185472	0.0246459
						-0.0210142	0	30.2423	0.0330662	0.179991		5.20761e-07	0.00045683	0.180219	0.0348055		-0.391046	0	29.7281	0.0336382	0.179991		1.30604e-05	0.00045683	0.180219	0.872903		0.341219	0.222019	29.8514	0.0334992	0.19622		2.62321e-06	0.000463768	0.196452	0.172702		-0.358335	0.222019	30.4684	0.0328209	0.185701		3.69561e-07	0.00045783	0.18593	0.024646
						-0.0205573	0	30.2419	0.0330668	0.180448		5.20761e-07	0.00045683	0.180676	0.0348055		-0.391503	0	29.7165	0.0336513	0.180448		1.30604e-05	0.00045683	0.180676	0.872903		0.341299	0.221562	29.8491	0.0335019	0.196684		2.62434e-06	0.000463956	0.196916	0.172706		-0.358305	0.221562	30.468	0.0328213	0.186159		3.69527e-07	0.000457787	0.186388	0.024646
						-0.0201005	0	30.2414	0.0330673	0.180905		5.36045e-07	0.00045683	0.181133	0.0358271		-0.39196	0	29.705	0.0336644	0.180905		2.59479e-05	0.00045683	0.181133	1.73425		0.34138	0.221106	29.8467	0.0335045	0.197148		2.68295e-06	0.000464145	0.19738	0.176492		-0.358275	0.221106	30.4677	0.0328217	0.186617		3.84361e-07	0.000457745	0.186846	0.0256377
						-0.0196437	0	30.2409	0.0330678	0.181361		5.36045e-07	0.00045683	0.18159	0.0358271		-0.392417	0	29.6821	0.0336903	0.181361		2.59479e-05	0.00045683	0.18159	1.73425		0.341462	0.220649	29.8444	0.0335072	0.197612		2.75658e-06	0.000464354	0.197844	0.181253		-0.358246	0.220649	30.4673	0.032822	0.187075		3.84322e-07	0.000457698	0.187303	0.0256378
						-0.0191868	0	30.2404	0.0330683	0.181818		5.36045e-07	0.00045683	0.182047	0.0358271		-0.392873	0	29.6593	0.0337163	0.181818		2.59479e-05	0.00045683	0.182047	1.73425		0.341545	0.220192	29.8419	0.0335099	0.198077		2.75805e-06	0.000464564	0.198309	0.181268		-0.358218	0.220192	30.467	0.0328224	0.187532		3.84283e-07	0.000457653	0.187761	0.0256377
						-0.01873	0	30.2399	0.0330689	0.182275		5.36045e-07	0.00045683	0.182503	0.0358271		-0.39333	0	29.6365	0.0337422	0.182275		2.59479e-05	0.00045683	0.182503	1.73425		0.34163	0.219735	29.8394	0.0335127	0.198541		2.75774e-06	0.000464775	0.198774	0.181165		-0.358191	0.219735	30.4666	0.0328228	0.18799		3.84245e-07	0.00045761	0.188219	0.0256377
						-0.0182732	0	30.2394	0.0330694	0.182732		5.36045e-07	0.00045683	0.18296	0.0358271		-0.393787	0	29.6137	0.0337681	0.182732		2.59479e-05	0.00045683	0.18296	1.73425		0.341715	0.219278	29.837	0.0335154	0.199006		2.73788e-06	0.000464986	0.199238	0.179779		-0.358164	0.219278	30.4663	0.0328232	0.188448		3.84208e-07	0.000457568	0.188676	0.0256375
						-0.0178164	0	30.2389	0.03307	0.183189		5.36045e-07	0.00045683	0.183417	0.0358271		-0.394244	0	29.591	0.0337941	0.183189		2.59479e-05	0.00045683	0.183417	1.73425		0.341802	0.218821	29.8346	0.0335182	0.199471		2.73899e-06	0.000465195	0.199703	0.179771		-0.358138	0.218821	30.4659	0.0328236	0.188905		3.8417e-07	0.000457527	0.189134	0.0256373
						-0.0173595	0	30.2384	0.0330705	0.183646		5.36045e-07	0.00045683	0.183874	0.0358271		-0.394701	0	29.5683	0.03382	0.183646		2.59479e-05	0.00045683	0.183874	1.73425		0.34189	0.218365	29.8321	0.0335209	0.199936		2.74008e-06	0.000465404	0.200169	0.179762		-0.358113	0.218365	30.4655	0.032824	0.189363		3.84133e-07	0.000457488	0.189591	0.025637
						-0.0169027	0	30.2379	0.033071	0.184102		5.36045e-07	0.00045683	0.184331	0.0358271		-0.395158	0	29.5456	0.033846	0.184102		2.59479e-05	0.00045683	0.184331	1.73425		0.341979	0.217908	29.8297	0.0335237	0.200401		2.74117e-06	0.000465614	0.200634	0.179752		-0.358088	0.217908	30.4652	0.0328244	0.18982		3.84097e-07	0.000457451	0.190049	0.0256366
						-0.0164459	0	30.2375	0.0330716	0.184559		5.36045e-07	0.00045683	0.184788	0.0358271		-0.395614	0	29.523	0.0338719	0.184559		2.59479e-05	0.00045683	0.184788	1.73425		0.342069	0.217451	29.8272	0.0335264	0.200867		2.74224e-06	0.000465823	0.2011	0.179741		-0.358064	0.217451	30.4648	0.0328247	0.190278		3.88238e-07	0.000457415	0.190506	0.0259151
						-0.015989	0	30.237	0.0330721	0.185016		5.36045e-07	0.00045683	0.185244	0.0358271		-0.396071	0	29.5004	0.0338979	0.185016		2.59479e-05	0.00045683	0.185244	1.73425		0.34216	0.216994	29.8248	0.0335291	0.201333		2.76247e-06	0.000466033	0.201566	0.180986		-0.358041	0.216994	30.4645	0.0328251	0.190735		3.89307e-07	0.00045738	0.190964	0.0259884
						-0.0155322	0	30.2365	0.0330726	0.185473		5.36045e-07	0.00045683	0.185701	0.0358271		-0.396528	0	29.4778	0.0339238	0.185473		2.59479e-05	0.00045683	0.185701	1.73425		0.342252	0.216537	29.8223	0.0335319	0.201799		2.86626e-06	0.000466243	0.202032	0.187702		-0.358019	0.216537	30.4641	0.0328255	0.191192		3.8928e-07	0.000457347	0.191421	0.0259885
						-0.0150754	0	30.236	0.0330732	0.18593		5.51588e-07	0.00045683	0.186158	0.0368659		-0.396985	0	29.4553	0.0339498	0.18593		8.63229e-05	0.00045683	0.186158	5.76948		0.342345	0.21608	29.8198	0.0335348	0.202265		2.88312e-06	0.000466452	0.202498	0.188721		-0.357997	0.21608	30.4637	0.0328259	0.19165		4.04131e-07	0.000457315	0.191878	0.0269818
						-0.0146185	0	30.2355	0.0330737	0.186386		5.51588e-07	0.00045683	0.186615	0.0368659		-0.397442	0	29.3806	0.0340361	0.186386		8.63229e-05	0.00045683	0.186615	5.76948		0.342439	0.215624	29.8172	0.0335377	0.202732		2.88452e-06	0.000466686	0.202965	0.188718		-0.357976	0.215624	30.4634	0.0328263	0.192107		4.041e-07	0.000457279	0.192336	0.0269819
						-0.0141617	0	30.235	0.0330743	0.186843		5.51588e-07	0.00045683	0.187072	0.0368659		-0.397899	0	29.3062	0.0341224	0.186843		8.63229e-05	0.00045683	0.187072	5.76948		0.342535	0.215167	29.8147	0.0335405	0.203198		2.88589e-06	0.000466919	0.203432	0.188714		-0.357956	0.215167	30.463	0.0328267	0.192564		4.04069e-07	0.000457245	0.192793	0.0269818
						-0.0137049	0	30.2345	0.0330748	0.1873		5.51588e-07	0.00045683	0.187529	0.0368659		-0.398355	0	29.2323	0.0342088	0.1873		8.63229e-05	0.00045683	0.187529	5.76948		0.342631	0.21471	29.8121	0.0335434	0.203665		2.88726e-06	0.000467153	0.203899	0.188708		-0.357936	0.21471	30.4626	0.0328271	0.193022		4.04038e-07	0.000457213	0.19325	0.0269817
						-0.0132481	0	30.234	0.0330754	0.187757		5.51588e-07	0.00045683	0.187985	0.0368659		-0.398812	0	29.1587	0.0342951	0.187757		8.63229e-05	0.00045683	0.187985	5.76948		0.342729	0.214253	29.8095	0.0335463	0.204132		2.88861e-06	0.000467386	0.204366	0.188702		-0.357917	0.214253	30.4622	0.0328275	0.193479		4.04008e-07	0.000457182	0.193707	0.0269815
						-0.0127912	0	30.2335	0.0330759	0.188214		5.51588e-07	0.00045683	0.188442	0.0368659		-0.399269	0	29.0855	0.0343814	0.188214		8.63229e-05	0.00045683	0.188442	5.76948		0.342828	0.213796	29.807	0.0335492	0.2046		2.88994e-06	0.00046762	0.204834	0.188695		-0.357899	0.213796	30.4619	0.0328279	0.193936		4.03978e-07	0.000457153	0.194165	0.0269812
						-0.0123344	0	30.233	0.0330765	0.188671		5.51588e-07	0.00045683	0.188899	0.0368659		-0.399726	0	29.0127	0.0344677	0.188671		8.63229e-05	0.00045683	0.188899	5.76948		0.342928	0.213339	29.8044	0.0335521	0.205067		2.89126e-06	0.000467853	0.205301	0.188687		-0.357882	0.213339	30.4615	0.0328283	0.194393		4.03948e-07	0.000457125	0.194622	0.0269808
						-0.0118776	0	30.2325	0.033077	0.189127		5.51588e-07	0.00045683	0.189356	0.0368659		-0.400183	0	28.9402	0.034554	0.189127		8.63229e-05	0.00045683	0.189356	5.76948		0.343029	0.212883	29.8018	0.033555	0.205535		2.90502e-06	0.000468085	0.205769	0.189491		-0.357866	0.212883	30.4611	0.0328287	0.19485		4.03919e-07	0.000457099	0.195079	0.0269804
						-0.0114207	0	30.232	0.0330776	0.189584		5.51588e-07	0.00045683	0.189813	0.0368659		-0.40064	0	28.8681	0.0346404	0.189584		8.63229e-05	0.00045683	0.189813	5.76948		0.343131	0.212426	29.7993	0.0335579	0.206003		3.02907e-06	0.000468318	0.206238	0.197485		-0.35785	0.212426	30.4607	0.0328291	0.195307		4.0587e-07	0.000457074	0.195536	0.0271122
						-0.0109639	0	30.2315	0.0330781	0.190041		5.51588e-07	0.00045683	0.19027	0.0368659		-0.401096	0	28.7963	0.0347267	0.190041		8.63229e-05	0.00045683	0.19027	5.76948		0.343234	0.211969	29.7966	0.0335609	0.206472		3.03059e-06	0.00046855	0.206706	0.197486		-0.357835	0.211969	30.4604	0.0328295	0.195764		4.1023e-07	0.000457051	0.195993	0.0274049
						-0.0105071	0	30.2309	0.0330787	0.190498		5.51588e-07	0.00045683	0.190726	0.0368659		-0.401553	0	28.7249	0.034813	0.190498		8.63229e-05	0.00045683	0.190726	5.76948		0.343338	0.211512	29.7939	0.033564	0.20694		3.0321e-06	0.000468781	0.207175	0.197487		-0.357821	0.211512	30.46	0.03283	0.196221		4.10212e-07	0.000457029	0.19645	0.027405
						-0.0100503	0	30.2304	0.0330792	0.190955		5.6741e-07	0.00045683	0.191183	0.0379234		-0.40201	0	28.6538	0.0348993	0.190955							0.343443	0.211055	29.7912	0.033567	0.207409		3.0455e-06	0.000469012	0.207644	0.198262		-0.357807	0.211055	30.4596	0.0328304	0.196679		4.25e-07	0.000457009	0.196907	0.0283941
						-0.00959342	0	30.2299	0.0330798	0.191412		5.6741e-07	0.00045683	0.19164	0.0379234													0.343549	0.210598	29.7885	0.03357	0.207878		3.04715e-06	0.00046927	0.208113	0.19826		-0.357795	0.210598	30.4592	0.0328308	0.197136		4.24979e-07	0.000456986	0.197364	0.0283942
						-0.00913659	0	30.2294	0.0330804	0.191868		5.6741e-07	0.00045683	0.192097	0.0379234													0.343657	0.210142	29.7858	0.0335731	0.208347		3.04879e-06	0.000469528	0.208582	0.198258		-0.357783	0.210142	30.4588	0.0328312	0.197593		4.24958e-07	0.000456966	0.197821	0.0283941
						-0.00867976	0	30.2289	0.0330809	0.192325		5.6741e-07	0.00045683	0.192554	0.0379234													0.343765	0.209685	29.7831	0.0335761	0.208817		3.0504e-06	0.000469786	0.209052	0.198254		-0.357772	0.209685	30.4584	0.0328316	0.198049		4.24938e-07	0.000456946	0.198278	0.0283939
						-0.00822293	0	30.2284	0.0330815	0.192782		5.6741e-07	0.00045683	0.193011	0.0379234													0.343875	0.209228	29.7804	0.0335792	0.209287		3.052e-06	0.000470043	0.209522	0.198249		-0.357761	0.209228	30.458	0.0328321	0.198506		4.24918e-07	0.000456929	0.198735	0.0283936
						-0.0077661	0	30.2279	0.0330821	0.193239		5.6741e-07	0.00045683	0.193467	0.0379234													0.343985	0.208771	29.7777	0.0335822	0.209757		3.08103e-06	0.000470299	0.209992	0.200026		-0.357752	0.208771	30.4576	0.0328325	0.198963		4.24898e-07	0.000456913	0.199192	0.0283933
						-0.00730927	0	30.2273	0.0330826	0.193696		5.6741e-07	0.00045683	0.193924	0.0379234													0.344097	0.208314	29.7749	0.0335853	0.210227		3.20505e-06	0.000470554	0.210462	0.207965		-0.357743	0.208314	30.4572	0.0328329	0.19942		4.24878e-07	0.000456899	0.199649	0.0283929
						-0.00685244	0	30.2268	0.0330832	0.194153		5.6741e-07	0.00045683	0.194381	0.0379234													0.34421	0.207857	29.7721	0.0335885	0.210697		3.20687e-06	0.000470809	0.210933	0.20797		-0.357735	0.207857	30.4568	0.0328333	0.199877		4.24859e-07	0.000456886	0.200106	0.0283923
						-0.00639561	0	30.2263	0.0330838	0.194609		5.6741e-07	0.00045683	0.194838	0.0379234													0.344324	0.207401	29.7692	0.0335917	0.211168		3.20867e-06	0.000471063	0.211404	0.207975		-0.357728	0.207401	30.4565	0.0328338	0.200334		4.25242e-07	0.000456874	0.200562	0.0284187
						-0.00593878	0	30.2258	0.0330843	0.195066		5.6741e-07	0.00045683	0.195295	0.0379234													0.344439	0.206944	29.7664	0.0335949	0.211639		3.21045e-06	0.000471316	0.211875	0.207978		-0.357721	0.206944	30.4561	0.0328342	0.200791		4.3244e-07	0.000456864	0.201019	0.0289004
						-0.00548196	0	30.2253	0.0330849	0.195523		5.6741e-07	0.00045683	0.195751	0.0379234													0.344555	0.206487	29.7636	0.0335981	0.212111		3.2122e-06	0.000471568	0.212346	0.207981		-0.357716	0.206487	30.4557	0.0328346	0.201248		4.32434e-07	0.000456856	0.201476	0.0289005
						-0.00502513	0	30.2247	0.0330855	0.19598		5.83533e-07	0.00045683	0.196208	0.039001													0.344672	0.20603	29.7607	0.0336014	0.212582		3.22146e-06	0.000471819	0.212818	0.208469		-0.357711	0.20603	30.4553	0.0328351	0.201705		4.47064e-07	0.000456848	0.201933	0.0298788
						-0.0045683	0	30.2242	0.0330861	0.196437		5.83533e-07	0.00045683	0.196665	0.039001													0.34479	0.205573	29.7579	0.0336046	0.213054		3.22339e-06	0.000472102	0.21329	0.208469		-0.357707	0.205573	30.4548	0.0328355	0.202161		4.47057e-07	0.000456841	0.20239	0.0298788
						-0.00411147	0	30.2237	0.0330866	0.196894		5.83533e-07	0.00045683	0.197122	0.039001													0.344909	0.205116	29.755	0.0336078	0.213526		3.2253e-06	0.000472383	0.213762	0.208468		-0.357704	0.205116	30.4544	0.0328359	0.202618		4.4705e-07	0.000456836	0.202847	0.0298786
						-0.00365464	0	30.2231	0.0330872	0.19735		5.83533e-07	0.00045683	0.197579	0.039001													0.345029	0.20466	29.7521	0.033611	0.213999		3.29714e-06	0.000472663	0.214235	0.212985		-0.357701	0.20466	30.454	0.0328364	0.203075		4.47043e-07	0.000456832	0.203304	0.0298784
						-0.00319781	0	30.2226	0.0330878	0.197807		5.83533e-07	0.00045683	0.198036	0.039001													0.34515	0.204203	29.7492	0.0336143	0.214471		3.39523e-06	0.000472943	0.214708	0.219192		-0.3577	0.204203	30.4536	0.0328368	0.203532		4.47036e-07	0.00045683	0.20376	0.0298781
						-0.00274098	0	30.2221	0.0330884	0.198264		5.83533e-07	0.00045683	0.198492	0.039001													0.345273	0.203746	29.7462	0.0336177	0.214944		3.39737e-06	0.000473221	0.215181	0.219202		-0.357699	0.203746	30.4532	0.0328373	0.203989		4.47029e-07	0.00045683	0.204217	0.0298777
						-0.00228415	0	30.2215	0.033089	0.198721		5.83533e-07	0.00045683	0.198949	0.039001													0.345396	0.203289	29.7432	0.0336211	0.215417		3.39949e-06	0.000473498	0.215654	0.21921		-0.357699	0.203289	30.4528	0.0328377	0.204446		4.47023e-07	0.000456831	0.204674	0.0298771
						-0.00182732	0	30.221	0.0330896	0.199178		5.83533e-07	0.00045683	0.199406	0.039001													0.345521	0.202832	29.7402	0.0336245	0.215891		3.40159e-06	0.000473774	0.216128	0.219218		-0.3577	0.202832	30.4524	0.0328382	0.204902		4.47016e-07	0.000456833	0.205131	0.0298765
						-0.00137049	0	30.2205	0.0330901	0.199635		5.83533e-07	0.00045683	0.199863	0.039001													0.345646	0.202376	29.7372	0.0336279	0.216365		3.40366e-06	0.000474049	0.216602	0.219224		-0.357702	0.202376	30.4519	0.0328386	0.205359		4.47142e-07	0.000456837	0.205588	0.0298847
						-0.000913659	0	30.2199	0.0330907	0.200091		5.83533e-07	0.00045683	0.20032	0.039001													0.345773	0.201919	29.7342	0.0336313	0.216839		3.40571e-06	0.000474322	0.217076	0.219229		-0.357704	0.201919	30.4515	0.0328391	0.205816		4.56062e-07	0.000456842	0.206045	0.0304805
						-0.00045683	0	30.2194	0.0330913	0.200548		5.83533e-07	0.00045683	0.200777	0.039001													0.3459	0.201462	29.7312	0.0336347	0.217313		3.40773e-06	0.000474594	0.21755	0.219234		-0.357708	0.201462	30.4511	0.0328395	0.206273		4.56071e-07	0.000456849	0.206501	0.0304807
						5.71291e-15	0	30.2189	0.0330919	0.201005		5.99982e-07	0.00045683	0.201233	0.0401004													0.346029	0.201005	29.7282	0.0336381	0.217788		3.41206e-06	0.000474865	0.218025	0.219387		-0.357712	0.201005	30.4507	0.03284	0.20673		4.70434e-07	0.000456857	0.206958	0.0314401
						0.00045683	0	30.2183	0.0330925	0.201462		5.99982e-07	0.00045683	0.20169	0.0401004													0.346159	0.200548	29.7252	0.0336415	0.218262		3.56113e-06	0.000475171	0.2185	0.228825		-0.357717	0.200548	30.4502	0.0328405	0.207187		4.70445e-07	0.000456867	0.207415	0.03144
						0.000913659	0	30.2178	0.0330931	0.201919		5.99982e-07	0.00045683	0.202147	0.0401004													0.346289	0.200091	29.722	0.0336451	0.218738		3.60066e-06	0.000475475	0.218975	0.231217		-0.357723	0.200091	30.4498	0.0328409	0.207644		4.70455e-07	0.00045688	0.207872	0.0314399
						0.00137049	0	30.2172	0.0330937	0.202376		5.99982e-07	0.00045683	0.202604	0.0401004													0.346421	0.199635	29.7188	0.0336487	0.219213		3.60318e-06	0.000475778	0.219451	0.231231		-0.357729	0.199635	30.4494	0.0328414	0.2081		4.70465e-07	0.000456894	0.208329	0.0314396
						0.00182732	0	30.2167	0.0330943	0.202832		5.99982e-07	0.00045683	0.203061	0.0401004													0.346554	0.199178	29.7156	0.0336523	0.219689		3.60568e-06	0.000476079	0.219927	0.231245		-0.357737	0.199178	30.4489	0.0328419	0.208557		4.70475e-07	0.000456909	0.208786	0.0314392
						0.00228415	0	30.2161	0.0330949	0.203289		5.99982e-07	0.00045683	0.203518	0.0401004													0.346688	0.198721	29.7125	0.0336559	0.220165		3.57627e-06	0.000476379	0.220403	0.229215		-0.357746	0.198721	30.4485	0.0328423	0.209014		4.70485e-07	0.000456926	0.209243	0.0314387
						0.00274098	0	30.2156	0.0330955	0.203746		5.99982e-07	0.00045683	0.203974	0.0401004													0.346823	0.198264	29.7093	0.0336595	0.220641		3.56212e-06	0.000476673	0.22088	0.228167		-0.357755	0.198264	30.4481	0.0328428	0.209471		4.70495e-07	0.000456945	0.2097	0.0314381
						0.00319781	0	30.215	0.0330961	0.204203		5.99982e-07	0.00045683	0.204431	0.0401004													0.346959	0.197807	29.7062	0.033663	0.221118		3.5641e-06	0.000476962	0.221357	0.228156		-0.357765	0.197807	30.4476	0.0328433	0.209928		4.70505e-07	0.000456965	0.210157	0.0314374
						0.00365464	0	30.2145	0.0330967	0.20466		5.99982e-07	0.00045683	0.204888	0.0401004													0.347096	0.19735	29.703	0.0336666	0.221595		3.56605e-06	0.000477249	0.221834	0.228143		-0.357776	0.19735	30.4472	0.0328438	0.210385		4.72586e-07	0.000456986	0.210614	0.0315749
						0.00411147	0	30.2139	0.0330973	0.205116		5.99982e-07	0.00045683	0.205345	0.0401004													0.347235	0.196894	29.6999	0.0336702	0.222072		3.6265e-06	0.000477534	0.222311	0.231872		-0.357788	0.196894	30.4468	0.0328442	0.210842		4.81236e-07	0.000457009	0.211071	0.0321513
						0.0045683	0	30.2134	0.0330979	0.205573		5.99982e-07	0.00045683	0.205802	0.0401004													0.347374	0.196437	29.6967	0.0336738	0.22255		3.76059e-06	0.000477818	0.222789	0.240303		-0.357801	0.196437	30.4463	0.0328447	0.211299		4.81265e-07	0.000457033	0.211528	0.0321515
						0.00502513	0	30.2129	0.0330985	0.20603		6.16784e-07	0.00045683	0.206259	0.0412233													0.347514	0.19598	29.6934	0.0336776	0.223028		3.7689e-06	0.000478099	0.223267	0.240692		-0.357815	0.19598	30.4459	0.0328452	0.211756		4.95234e-07	0.000457059	0.211985	0.0330829
						0.00548196	0	30.2123	0.0330991	0.206487		6.16784e-07	0.00045683	0.206715	0.0412233													0.347655	0.195523	29.69	0.0336813	0.223506		3.77137e-06	0.000478419	0.223745	0.240688		-0.357829	0.195523	30.4454	0.0328457	0.212213		4.95267e-07	0.00045709	0.212442	0.0330828
						0.00593878	0	30.2117	0.0330997	0.206944		6.16784e-07	0.00045683	0.207172	0.0412233													0.347797	0.195066	29.6867	0.0336851	0.223984		3.77381e-06	0.000478738	0.224223	0.240684		-0.357845	0.195066	30.4449	0.0328462	0.21267		4.95299e-07	0.000457122	0.212899	0.0330826
						0.00639561	0	30.2112	0.0331003	0.207401		6.16784e-07	0.00045683	0.207629	0.0412233													0.34794	0.194609	29.6834	0.0336889	0.224463		3.77621e-06	0.000479054	0.224702	0.240678		-0.357861	0.194609	30.4445	0.0328467	0.213127		4.95331e-07	0.000457157	0.213356	0.0330822
						0.00685244	0	30.2106	0.033101	0.207857		6.16784e-07	0.00045683	0.208086	0.0412233													0.348084	0.194153	29.6801	0.0336927	0.224942		3.77859e-06	0.000479368	0.225182	0.240672		-0.357878	0.194153	30.444	0.0328472	0.213585		4.95362e-07	0.000457192	0.213813	0.0330818
						0.00730927	0	30.21	0.0331016	0.208314		6.16784e-07	0.00045683	0.208543	0.0412233													0.348229	0.193696	29.6767	0.0336964	0.225421		3.78093e-06	0.00047968	0.225661	0.240664		-0.357897	0.193696	30.4436	0.0328477	0.214042		4.95394e-07	0.00045723	0.21427	0.0330811
						0.0077661	0	30.2095	0.0331022	0.208771		6.16784e-07	0.00045683	0.209	0.0412233													0.348376	0.193239	29.6734	0.0337002	0.225901		3.78324e-06	0.00047999	0.226141	0.240656		-0.357916	0.193239	30.4431	0.0328482	0.214499		4.95425e-07	0.000457268	0.214728	0.0330804
						0.00822293	0	30.2089	0.0331028	0.209228		6.16784e-07	0.00045683	0.209456	0.0412233													0.348523	0.192782	29.6701	0.033704	0.226381		3.98394e-06	0.000480297	0.226621	0.25326		-0.357936	0.192782	30.4426	0.0328487	0.214956		4.95455e-07	0.000457309	0.215185	0.0330796
						0.00867976	0	30.2083	0.0331034	0.209685		6.16784e-07	0.00045683	0.209913	0.0412233													0.348671	0.192325	29.6666	0.033708	0.226861		3.9998e-06	0.000480602	0.227102	0.254107		-0.357957	0.192325	30.4422	0.0328492	0.215414		5.02872e-07	0.00045735	0.215642	0.0335717
						0.00913659	0	30.2078	0.033104	0.210142		6.16784e-07	0.00045683	0.21037	0.0412233													0.348821	0.191868	29.663	0.033712	0.227342		4.00236e-06	0.000480905	0.227582	0.25411		-0.357978	0.191868	30.4417	0.0328497	0.215871		5.08125e-07	0.000457393	0.2161	0.0339192
						0.00959342	0	30.2072	0.0331047	0.210598		6.16784e-07	0.00045683	0.210827	0.0412233													0.348971	0.191412	29.6595	0.033716	0.227823		4.00488e-06	0.000481206	0.228063	0.254111		-0.358001	0.191412	30.4412	0.0328502	0.216328		5.08178e-07	0.000457437	0.216557	0.0339195
						0.0100503	0	30.2067	0.0331053	0.211055		6.33965e-07	0.00045683	0.211284	0.0423717													0.349122	0.190955	29.656	0.03372	0.228304		4.00663e-06	0.000481504	0.228545	0.254065		-0.358025	0.190955	30.4408	0.0328507	0.216786		5.21605e-07	0.000457482	0.217014	0.0348122
						0.0105071	0	30.2061	0.0331059	0.211512		6.33965e-07	0.00045683	0.211741	0.0423717													0.349274	0.190498	29.6525	0.033724	0.228785		4.00947e-06	0.000481846	0.229026	0.254064		-0.358049	0.190498	30.4403	0.0328512	0.217243		5.21665e-07	0.000457537	0.217472	0.0348121
						0.0109639	0	30.2055	0.0331065	0.211969		6.33965e-07	0.00045683	0.212197	0.0423717													0.349428	0.190041	29.649	0.033728	0.229267		4.01227e-06	0.000482185	0.229508	0.254063		-0.358075	0.190041	30.4398	0.0328517	0.217701		5.21725e-07	0.000457592	0.21793	0.0348119
						0.0114207	0	30.2049	0.0331072	0.212426		6.33965e-07	0.00045683	0.212654	0.0423717													0.349582	0.189584	29.6454	0.033732	0.229749		4.01503e-06	0.000482522	0.229991	0.25406		-0.358101	0.189584	30.4393	0.0328522	0.218158		5.21784e-07	0.00045765	0.218387	0.0348115
						0.0118776	0	30.2043	0.0331078	0.212883		6.33965e-07	0.00045683	0.213111	0.0423717													0.349737	0.189127	29.6419	0.033736	0.230232		4.17824e-06	0.000482856	0.230473	0.264205		-0.358128	0.189127	30.4388	0.0328528	0.218616		5.21842e-07	0.000457708	0.218845	0.0348109
						0.0123344	0	30.2038	0.0331085	0.213339		6.33965e-07	0.00045683	0.213568	0.0423717													0.349894	0.188671	29.6382	0.0337402	0.230715		4.25577e-06	0.000483187	0.230956	0.268922		-0.358157	0.188671	30.4384	0.0328533	0.219074		5.219e-07	0.000457769	0.219303	0.0348102
						0.0127912	0	30.2032	0.0331091	0.213796		6.33965e-07	0.00045683	0.214025	0.0423717													0.350051	0.188214	29.6345	0.0337445	0.231198		4.2588e-06	0.000483516	0.23144	0.268931		-0.358186	0.188214	30.4379	0.0328538	0.219531		5.21958e-07	0.00045783	0.21976	0.0348093
						0.0132481	0	30.2026	0.0331097	0.214253		6.33965e-07	0.00045683	0.214481	0.0423717													0.350209	0.187757	29.6307	0.0337487	0.231682		4.2618e-06	0.000483843	0.231923	0.268939		-0.358216	0.187757	30.4374	0.0328543	0.219989		5.24824e-07	0.000457893	0.220218	0.0349957
						0.0137049	0	30.202	0.0331104	0.21471		6.33965e-07	0.00045683	0.214938	0.0423717													0.350369	0.1873	29.627	0.033753	0.232165		4.26475e-06	0.000484166	0.232407	0.268945		-0.358248	0.1873	30.4369	0.0328548	0.220447		5.36827e-07	0.000457958	0.220676	0.035791
						0.0141617	0	30.2015	0.033111	0.215167		6.33965e-07	0.00045683	0.215395	0.0423717													0.350529	0.186843	29.6233	0.0337573	0.23265		4.26766e-06	0.000484487	0.232892	0.268951		-0.35828	0.186843	30.4364	0.0328554	0.220905		5.36911e-07	0.000458023	0.221134	0.0357915
						0.0146185	0	30.2009	0.0331116	0.215624		6.33965e-07	0.00045683	0.215852	0.0423717													0.350691	0.186386	29.6195	0.0337615	0.233134		4.27054e-06	0.000484805	0.233376	0.268955		-0.358313	0.186386	30.4359	0.0328559	0.221363		5.36994e-07	0.00045809	0.221592	0.0357918
						0.0150754	0	30.2003	0.0331123	0.21608		6.51556e-07	0.00045683	0.216309	0.0435474													0.350853	0.18593	29.6158	0.0337658	0.233619		4.26451e-06	0.000485121	0.233861	0.268401		-0.358347	0.18593	30.4354	0.0328565	0.221821		5.49708e-07	0.000458158	0.22205	0.0366338
						0.0155322	0	30.1997	0.0331129	0.216537		6.51556e-07	0.00045683	0.216766	0.0435474													0.351016	0.185473	29.612	0.0337701	0.234104		4.40845e-06	0.000485485	0.234347	0.277252		-0.358381	0.185473	30.4349	0.032857	0.222279		5.49803e-07	0.000458238	0.222509	0.0366336
						0.015989	0	30.1991	0.0331136	0.216994		6.51556e-07	0.00045683	0.217222	0.0435474													0.35118	0.185016	29.6082	0.0337745	0.234589		4.53209e-06	0.000485846	0.234832	0.284816		-0.358417	0.185016	30.4344	0.0328576	0.222738		5.49896e-07	0.00045832	0.222967	0.0366333
						0.0164459	0	30.1985	0.0331142	0.217451		6.51556e-07	0.00045683	0.217679	0.0435474													0.351346	0.184559	29.6042	0.033779	0.235075		4.53569e-06	0.000486204	0.235318	0.284833		-0.358454	0.184559	30.4339	0.0328581	0.223196		5.49989e-07	0.000458404	0.223425	0.0366328
						0.0169027	0	30.1979	0.0331149	0.217908		6.51556e-07	0.00045683	0.218136	0.0435474													0.351512	0.184102	29.6002	0.0337835	0.235562		4.53925e-06	0.000486559	0.235805	0.284848		-0.358492	0.184102	30.4334	0.0328587	0.223654		5.50081e-07	0.000458489	0.223884	0.0366322
						0.0173595	0	30.1973	0.0331155	0.218365		6.51556e-07	0.00045683	0.218593	0.0435474													0.35168	0.183646	29.5962	0.0337881	0.236048		4.50229e-06	0.000486911	0.236292	0.282324		-0.358531	0.183646	30.4329	0.0328592	0.224113		5.50172e-07	0.000458575	0.224342	0.0366313
						0.0178164	0	30.1967	0.0331162	0.218821		6.51556e-07	0.00045683	0.21905	0.0435474													0.351848	0.183189	29.5923	0.0337926	0.236535		4.46939e-06	0.000487253	0.236779	0.280065		-0.358571	0.183189	30.4324	0.0328598	0.224571		5.50295e-07	0.000458663	0.224801	0.0366325
						0.0182732	0	30.1961	0.0331168	0.219278		6.51556e-07	0.00045683	0.219507	0.0435474													0.352018	0.182732	29.5884	0.033797	0.237022		4.47223e-06	0.000487584	0.237266	0.280052		-0.358612	0.182732	30.4319	0.0328603	0.22503		5.67561e-07	0.000458751	0.225259	0.0377746
						0.01873	0	30.1955	0.0331175	0.219735		6.51556e-07	0.00045683	0.219963	0.0435474													0.352188	0.182275	29.5845	0.0338015	0.23751		4.47502e-06	0.000487913	0.237754	0.280038		-0.358654	0.182275	30.4313	0.0328609	0.225489		5.67683e-07	0.000458842	0.225718	0.0377753
						0.0191868	0	30.195	0.0331181	0.220192		6.51556e-07	0.00045683	0.22042	0.0435474													0.352359	0.181818	29.5806	0.033806	0.237998		4.61449e-06	0.000488238	0.238242	0.288574		-0.358697	0.181818	30.4308	0.0328614	0.225948		5.67804e-07	0.000458933	0.226177	0.0377758
						0.0196437	0	30.1944	0.0331188	0.220649		6.51556e-07	0.00045683	0.220877	0.0435474													0.352532	0.181361	29.5765	0.0338106	0.238486		4.753e-06	0.000488559	0.23873	0.29704		-0.358741	0.181361	30.4303	0.032862	0.226407		5.67924e-07	0.000459026	0.226636	0.0377762
						0.0201005	0	30.1938	0.0331194	0.221106		6.6959e-07	0.00045683	0.221334	0.0447527													0.352705	0.180905	29.5724	0.0338154	0.238975		4.75006e-06	0.000488877	0.239219	0.296664		-0.358786	0.180905	30.4297	0.0328626	0.226866		5.79729e-07	0.000459119	0.227095	0.0385535
						0.0205573	0	30.1932	0.0331201	0.221562		6.6959e-07	0.00045683	0.221791	0.0447527													0.352879	0.180448	29.5682	0.0338201	0.239463		4.75362e-06	0.000489249	0.239708	0.29666		-0.358832	0.180448	30.4292	0.0328632	0.227325		5.79865e-07	0.000459229	0.227554	0.0385534
						0.0210142	0	30.1925	0.0331208	0.222019		6.6959e-07	0.00045683	0.222248	0.0447527													0.353054	0.179991	29.5641	0.0338249	0.239953		4.75712e-06	0.000489617	0.240197	0.296656		-0.358878	0.179991	30.4287	0.0328637	0.227784		5.80001e-07	0.000459341	0.228014	0.038553
						0.021471	0	30.1919	0.0331214	0.222476		6.6959e-07	0.00045683	0.222704	0.0447527													0.35323	0.179534	29.5599	0.0338296	0.240442		4.76058e-06	0.000489982	0.240687	0.29665		-0.358926	0.179534	30.4281	0.0328643	0.228243		5.80135e-07	0.000459454	0.228473	0.0385524
						0.0219278	0	30.1913	0.0331221	0.222933		6.6959e-07	0.00045683	0.223161	0.0447527													0.353407	0.179077	29.5557	0.0338344	0.240932		4.76398e-06	0.000490343	0.241177	0.296643		-0.358975	0.179077	30.4276	0.0328649	0.228703		5.80268e-07	0.000459568	0.228933	0.0385516
						0.0223847	0	30.1907	0.0331228	0.22339		6.6959e-07	0.00045683	0.223618	0.0447527													0.353586	0.17862	29.5516	0.0338391	0.241423		4.76732e-06	0.0004907	0.241668	0.296636		-0.359026	0.17862	30.4271	0.0328655	0.229162		5.80739e-07	0.000459684	0.229392	0.0385733
						0.0228415	0	30.1901	0.0331234	0.223847		6.6959e-07	0.00045683	0.224075	0.0447527													0.353765	0.178164	29.5474	0.0338439	0.241913		4.94139e-06	0.000491053	0.242159	0.307245		-0.359077	0.178164	30.4265	0.0328661	0.229622		6.00538e-07	0.000459801	0.229852	0.0398782
						0.0232983	0	30.1895	0.0331241	0.224303		6.6959e-07	0.00045683	0.224532	0.0447527													0.353945	0.177707	29.5431	0.0338489	0.242404		5.0775e-06	0.000491403	0.24265	0.315484		-0.359129	0.177707	30.426	0.0328667	0.230082		6.00707e-07	0.000459919	0.230312	0.0398792
						0.0237551	0	30.1889	0.0331248	0.22476		6.6959e-07	0.00045683	0.224989	0.0447527													0.354126	0.17725	29.5387	0.0338539	0.242896		5.08115e-06	0.000491749	0.243142	0.315488		-0.359182	0.17725	30.4254	0.0328673	0.230542		6.00876e-07	0.000460038	0.230772	0.03988
						0.024212	0	30.1883	0.0331254	0.225217		6.6959e-07	0.00045683	0.225445	0.0447527													0.354308	0.176793	29.5342	0.033859	0.243388		5.08474e-06	0.000492091	0.243634	0.315492		-0.359236	0.176793	30.4249	0.0328679	0.231002		6.01042e-07	0.000460159	0.231232	0.0398806
						0.0246688	0	30.1877	0.0331261	0.225674		6.6959e-07	0.00045683	0.225902	0.0447527													0.354491	0.176336	29.5298	0.0338641	0.24388		5.08827e-06	0.000492429	0.244126	0.315494		-0.359292	0.176336	30.4243	0.0328685	0.231462		6.01207e-07	0.00046028	0.231692	0.039881
						0.0251256	0	30.1871	0.0331268	0.226131		6.88101e-07	0.00045683	0.226359	0.0459899													0.354675	0.175879	29.5254	0.0338692	0.244372		5.07478e-06	0.000492764	0.244618	0.314444		-0.359348	0.175879	30.4237	0.0328691	0.231922		6.11877e-07	0.000460403	0.232152	0.040578
						0.0255825	0	30.1864	0.0331275	0.226587		6.88101e-07	0.00045683	0.226816	0.0459899													0.354859	0.175423	29.5209	0.0338743	0.244865		5.07887e-06	0.000493158	0.245111	0.314445		-0.359405	0.175423	30.4232	0.0328697	0.232383		6.12065e-07	0.000460547	0.232613	0.0405778
						0.0260393	0	30.1858	0.0331282	0.227044		6.88101e-07	0.00045683	0.227273	0.0459899													0.355045	0.174966	29.5165	0.0338793	0.245358		5.08289e-06	0.000493549	0.245605	0.314445		-0.359464	0.174966	30.4226	0.0328703	0.232843		6.12252e-07	0.000460692	0.233074	0.0405774
						0.0264961	0	30.1852	0.0331289	0.227501		6.88101e-07	0.00045683	0.22773	0.0459899													0.355232	0.174509	29.5121	0.0338844	0.245852		5.32954e-06	0.000493935	0.246098	0.329446		-0.359523	0.174509	30.422	0.0328709	0.233304		6.12436e-07	0.000460838	0.233534	0.0405768
						0.0269529	0	30.1845	0.0331295	0.227958		6.88101e-07	0.00045683	0.228186	0.0459899													0.35542	0.174052	29.5074	0.0338898	0.246345		5.42903e-06	0.000494318	0.246593	0.335336		-0.359584	0.174052	30.4215	0.0328715	0.233765		6.18001e-07	0.000460986	0.233995	0.0409323
						0.0274098	0	30.1839	0.0331302	0.228415		6.88101e-07	0.00045683	0.228643	0.0459899													0.355609	0.173595	29.5027	0.0338952	0.24684		5.43339e-06	0.000494696	0.247087	0.335349		-0.359645	0.173595	30.4209	0.0328721	0.234226		6.35999e-07	0.000461135	0.234456	0.0421108
						0.0278666	0	30.1833	0.0331309	0.228872		6.88101e-07	0.00045683	0.2291	0.0459899													0.355798	0.173138	29.498	0.0339006	0.247334		5.43768e-06	0.00049507	0.247582	0.335361		-0.359708	0.173138	30.4203	0.0328728	0.234687		6.36227e-07	0.000461285	0.234918	0.0421122
						0.0283234	0	30.1827	0.0331316	0.229328		6.88101e-07	0.00045683	0.229557	0.0459899													0.355989	0.172682	29.4933	0.0339061	0.24783		5.44191e-06	0.00049544	0.248077	0.335371		-0.359772	0.172682	30.4197	0.0328734	0.235148		6.36453e-07	0.000461436	0.235379	0.0421134
						0.0287803	0	30.182	0.0331323	0.229785		6.88101e-07	0.00045683	0.230014	0.0459899													0.356181	0.172225	29.4885	0.0339115	0.248325		5.44608e-06	0.000495806	0.248573	0.33538		-0.359837	0.172225	30.4191	0.032874	0.23561		6.36678e-07	0.000461588	0.23584	0.0421143
						0.0292371	0	30.1814	0.033133	0.230242		6.88101e-07	0.00045683	0.230471	0.0459899													0.356374	0.171768	29.4838	0.0339169	0.248821		5.45018e-06	0.000496167	0.249069	0.335388		-0.359903	0.171768	30.4186	0.0328747	0.236071		6.369e-07	0.000461741	0.236302	0.042115
						0.0296939	0	30.1808	0.0331337	0.230699		6.88101e-07	0.00045683	0.230927	0.0459899													0.356567	0.171311	29.4791	0.0339224	0.249317		5.45421e-06	0.000496525	0.249565	0.335394		-0.359971	0.171311	30.418	0.0328753	0.236533		6.3712e-07	0.000461896	0.236764	0.0421155
						0.0301508	0	30.1802	0.0331344	0.231156		7.07128e-07	0.00045683	0.231384	0.0472616													0.356762	0.170854	29.4743	0.0339278	0.249813		5.69068e-06	0.000496878	0.250062	0.349686		-0.360039	0.170854	30.4174	0.032876	0.236995		6.46396e-07	0.000462051	0.237226	0.0427144
						0.0306076	0	30.1795	0.0331351	0.231613		7.07128e-07	0.00045683	0.231841	0.0472616													0.356957	0.170397	29.4694	0.0339335	0.25031		5.69502e-06	0.000497278	0.250559	0.349672		-0.360108	0.170397	30.4168	0.0328766	0.237457		6.46647e-07	0.000462232	0.237688	0.0427142
						0.0310644	0	30.1789	0.0331358	0.232069		7.07128e-07	0.00045683	0.232298	0.0472616													0.357154	0.169941	29.4644	0.0339392	0.250808		5.69939e-06	0.000497671	0.251056	0.349664		-0.360179	0.169941	30.4162	0.0328772	0.237919		6.46896e-07	0.000462415	0.23815	0.0427137
						0.0315212	0	30.1782	0.0331365	0.232526		7.07128e-07	0.00045683	0.232755	0.0472616													0.357351	0.169484	29.4595	0.0339449	0.251305		5.7037e-06	0.000498059	0.251554	0.349655		-0.36025	0.169484	30.4156	0.0328779	0.238382		6.64393e-07	0.000462599	0.238613	0.0438515
						0.0319781	0	30.1776	0.0331372	0.232983		7.07128e-07	0.00045683	0.233212	0.0472616													0.35755	0.169027	29.4545	0.0339506	0.251803		5.70793e-06	0.000498442	0.252053	0.349646		-0.360323	0.169027	30.415	0.0328786	0.238844		6.74216e-07	0.000462784	0.239075	0.0444821
						0.0324349	0	30.1769	0.0331379	0.23344		7.07128e-07	0.00045683	0.233668	0.0472616													0.357749	0.16857	29.4496	0.0339563	0.252302		5.71208e-06	0.00049882	0.252551	0.349635		-0.360397	0.16857	30.4143	0.0328792	0.239307		6.74516e-07	0.00046297	0.239538	0.044484
						0.0328917	0	30.1763	0.0331386	0.233897		7.07128e-07	0.00045683	0.234125	0.0472616													0.357949	0.168113	29.4446	0.0339621	0.252801		5.71617e-06	0.000499193	0.25305	0.349624		-0.360472	0.168113	30.4137	0.0328799	0.23977		6.74814e-07	0.000463158	0.240001	0.0444856
						0.0333486	0	30.1756	0.0331393	0.234354		7.07128e-07	0.00045683	0.234582	0.0472616													0.358151	0.167656	29.4397	0.0339678	0.2533		5.83936e-06	0.000499562	0.25355	0.356896		-0.360548	0.167656	30.4131	0.0328806	0.240233		6.75109e-07	0.000463346	0.240465	0.044487
						0.0338054	0	30.175	0.03314	0.23481		7.07128e-07	0.00045683	0.235039	0.0472616													0.358353	0.1672	29.4346	0.0339736	0.253799		6.12073e-06	0.000499925	0.254049	0.373821		-0.360626	0.1672	30.4125	0.0328813	0.240696		6.75401e-07	0.000463536	0.240928	0.044488
						0.0342622	0	30.1744	0.0331407	0.235267		7.07128e-07	0.00045683	0.235496	0.0472616													0.358556	0.166743	29.4293	0.0339797	0.254299		6.12515e-06	0.000500284	0.254549	0.373822		-0.360704	0.166743	30.4118	0.0328819	0.24116		6.7569e-07	0.000463726	0.241392	0.0444889
						0.034719	0	30.1737	0.0331414	0.235724		7.07128e-07	0.00045683	0.235952	0.0472616													0.35876	0.166286	29.424	0.0339859	0.2548		6.12949e-06	0.000500637	0.25505	0.373823		-0.360784	0.166286	30.4112	0.0328826	0.241624		6.75977e-07	0.000463917	0.241856	0.0444894
						0.0351759	0	30.1731	0.0331421	0.236181		7.2671e-07	0.00045683	0.236409	0.0485704													0.358964	0.165829	29.4187	0.033992	0.2553		6.10397e-06	0.000500986	0.255551	0.372007		-0.360865	0.165829	30.4106	0.0328833	0.242088		6.83566e-07	0.000464109	0.24232	0.0449703
						0.0356327	0	30.1724	0.0331429	0.236638		7.2671e-07	0.00045683	0.236866	0.0485704													0.35917	0.165372	29.4134	0.0339981	0.255801		6.10912e-06	0.000501409	0.256052	0.372007		-0.360947	0.165372	30.41	0.032884	0.242552		6.91573e-07	0.000464333	0.242784	0.0454751
						0.0360895	0	30.1717	0.0331436	0.237095		7.2671e-07	0.00045683	0.237323	0.0485704													0.359377	0.164915	29.4081	0.0340042	0.256303		6.11419e-06	0.000501826	0.256554	0.372006		-0.36103	0.164915	30.4093	0.0328847	0.243016		7.15105e-07	0.000464558	0.243248	0.0469996
						0.0365464	0	30.1711	0.0331443	0.237551		7.2671e-07	0.00045683	0.23778	0.0485704													0.359585	0.164459	29.4028	0.0340103	0.256804		6.11916e-06	0.000502239	0.257056	0.372003		-0.361114	0.164459	30.4087	0.0328854	0.243481		7.15497e-07	0.000464785	0.243713	0.0470025
						0.0370032	0	30.1704	0.033145	0.238008		7.2671e-07	0.00045683	0.238237	0.0485704													0.359793	0.164002	29.3976	0.0340164	0.257307		6.44194e-06	0.000502646	0.257558	0.391308		-0.3612	0.164002	30.408	0.0328861	0.243945		7.15885e-07	0.000465012	0.244178	0.047005
						0.03746	0	30.1698	0.0331458	0.238465		7.2671e-07	0.00045683	0.238693	0.0485704													0.360003	0.163545	29.392	0.0340229	0.257809		6.57276e-06	0.000503047	0.258061	0.398936		-0.361287	0.163545	30.4073	0.0328868	0.24441		7.1627e-07	0.000465241	0.244643	0.0470072
						0.0379169	0	30.1691	0.0331465	0.238922		7.2671e-07	0.00045683	0.23915	0.0485704													0.360214	0.163088	29.3863	0.0340294	0.258312		6.57812e-06	0.000503444	0.258564	0.398947		-0.361375	0.163088	30.4067	0.0328875	0.244876		7.16652e-07	0.00046547	0.245108	0.047009
						0.0383737	0	30.1684	0.0331472	0.239379		7.2671e-07	0.00045683	0.239607	0.0485704													0.360425	0.162631	29.3806	0.034036	0.258816		6.5834e-06	0.000503835	0.259068	0.398957		-0.361464	0.162631	30.406	0.0328882	0.245341		7.1703e-07	0.0004657	0.245574	0.0470106
						0.0388305	0	30.1678	0.0331479	0.239836		7.2671e-07	0.00045683	0.240064	0.0485704													0.360638	0.162175	29.375	0.0340426	0.25932		6.58858e-06	0.000504221	0.259572	0.398966		-0.361555	0.162175	30.4053	0.032889	0.245807		7.17404e-07	0.000465931	0.24604	0.0470118
						0.0392873	0	30.1671	0.0331487	0.240292		7.2671e-07	0.00045683	0.240521	0.0485704													0.360851	0.161718	29.3693	0.0340492	0.259824		6.59368e-06	0.000504602	0.260076	0.398973		-0.361646	0.161718	30.4047	0.0328897	0.246273		7.17775e-07	0.000466163	0.246506	0.0470127
						0.0397442	0	30.1665	0.0331494	0.240749		7.2671e-07	0.00045683	0.240978	0.0485704													0.361065	0.161261	29.3636	0.0340558	0.260328		6.59869e-06	0.000504977	0.260581	0.398979		-0.361739	0.161261	30.404	0.0328904	0.246739		7.18375e-07	0.000466395	0.246972	0.0470286
						0.040201	0	30.1658	0.0331501	0.241206		7.46891e-07	0.00045683	0.241434	0.0499192													0.36128	0.160804	29.3579	0.0340624	0.260833		6.66207e-06	0.000505348	0.261086	0.402516		-0.361833	0.160804	30.4034	0.0328911	0.247205		7.5399e-07	0.000466628	0.247439	0.0493355
						0.0406578	0	30.1651	0.0331509	0.241663		7.46891e-07	0.00045683	0.241891	0.0499192													0.361497	0.160347	29.3522	0.034069	0.261339		7.05785e-06	0.000505801	0.261592	0.426047		-0.361928	0.160347	30.4027	0.0328919	0.247672		7.54417e-07	0.000466896	0.247905	0.0493351
						0.0411147	0	30.1644	0.0331516	0.24212		7.46891e-07	0.00045683	0.242348	0.0499192													0.361714	0.15989	29.3461	0.0340761	0.261845		6.97676e-06	0.000506248	0.262098	0.42078		-0.362025	0.15989	30.402	0.0328926	0.248139		7.5484e-07	0.000467165	0.248372	0.0493343
						0.0415715	0	30.1638	0.0331524	0.242577		7.46891e-07	0.00045683	0.242805	0.0499192													0.361932	0.159434	29.3401	0.0340831	0.262351		6.91419e-06	0.000506671	0.262604	0.416658		-0.362122	0.159434	30.4013	0.0328934	0.248606		7.55259e-07	0.000467435	0.24884	0.0493332
						0.0420283	0	30.1631	0.0331531	0.243033		7.46891e-07	0.00045683	0.243262	0.0499192													0.362151	0.158977	29.3341	0.03409	0.262858		6.91949e-06	0.000507074	0.263111	0.416646		-0.362221	0.158977	30.4006	0.0328941	0.249073		7.55674e-07	0.000467706	0.249307	0.0493317
						0.0424852	0	30.1624	0.0331539	0.24349		7.46891e-07	0.00045683	0.243719	0.0499192													0.362371	0.15852	29.3282	0.0340969	0.263365		6.92469e-06	0.000507471	0.263618	0.416633		-0.362322	0.15852	30.3999	0.0328949	0.249541		7.56085e-07	0.000467978	0.249775	0.0493299
						0.042942	0	30.1617	0.0331546	0.243947		7.46891e-07	0.00045683	0.244175	0.0499192													0.362592	0.158063	29.3222	0.0341038	0.263872		6.92979e-06	0.000507862	0.264126	0.416619		-0.362423	0.158063	30.3992	0.0328956	0.250009		7.56492e-07	0.00046825	0.250243	0.0493278
						0.0433988	0	30.161	0.0331554	0.244404		7.46891e-07	0.00045683	0.244632	0.0499192													0.362814	0.157606	29.3163	0.0341108	0.26438		6.9348e-06	0.000508246	0.264634	0.416605		-0.362526	0.157606	30.3985	0.0328964	0.250477		7.56895e-07	0.000468522	0.250712	0.0493253
						0.0438556	0	30.1604	0.0331561	0.244861		7.46891e-07	0.00045683	0.245089	0.0499192													0.363037	0.157149	29.3103	0.0341177	0.264888		7.3552e-06	0.000508625	0.265142	0.441531		-0.36263	0.157149	30.3978	0.0328971	0.250946		7.58139e-07	0.000468795	0.25118	0.0493776
						0.0443125	0	30.1597	0.0331569	0.245317		7.46891e-07	0.00045683	0.245546	0.0499192													0.36326	0.156693	29.304	0.0341251	0.265397		7.4711e-06	0.000508998	0.265651	0.44816		-0.362735	0.156693	30.3971	0.0328979	0.251415		7.95783e-07	0.000469069	0.251649	0.0517991
						0.0447693	0	30.159	0.0331576	0.245774		7.46891e-07	0.00045683	0.246003	0.0499192													0.363485	0.156236	29.2976	0.0341325	0.265906		7.47647e-06	0.000509365	0.26616	0.448159		-0.362842	0.156236	30.3963	0.0328987	0.251884		7.96255e-07	0.000469342	0.252118	0.0517997
						0.0452261	0	30.1583	0.0331583	0.246231		7.67718e-07	0.00045683	0.24646	0.0513112													0.36371	0.155779	29.2911	0.03414	0.266415		7.43165e-06	0.000509725	0.26667	0.445158		-0.362949	0.155779	30.3956	0.0328995	0.252353		8.01516e-07	0.000469616	0.252588	0.0521115
						0.045683	0	30.1576	0.0331591	0.246688		7.67718e-07	0.00045683	0.246916	0.0513112													0.363936	0.155322	29.2848	0.0341474	0.266925		7.43824e-06	0.000510178	0.26718	0.445157		-0.363058	0.155322	30.3949	0.0329003	0.252823		8.02058e-07	0.000469937	0.253058	0.0521112
						0.0461398	0	30.1569	0.0331599	0.247145		7.67718e-07	0.00045683	0.247373	0.0513112													0.364163	0.154865	29.2784	0.0341549	0.267435		7.4447e-06	0.000510623	0.26769	0.445155		-0.363168	0.154865	30.3941	0.0329011	0.253293		8.02595e-07	0.000470258	0.253528	0.0521104
						0.0465966	0	30.1562	0.0331606	0.247602		7.67718e-07	0.00045683	0.24783	0.0513112													0.364391	0.154408	29.272	0.0341623	0.267946		7.45105e-06	0.000511063	0.268201	0.445152		-0.36328	0.154408	30.3934	0.0329019	0.253763		8.03127e-07	0.00047058	0.253998	0.0521093
						0.0470534	0	30.1555	0.0331614	0.248058		7.67718e-07	0.00045683	0.248287	0.0513112													0.364621	0.153952	29.2656	0.0341698	0.268457		7.7159e-06	0.000511495	0.268712	0.460585		-0.363393	0.153952	30.3926	0.0329027	0.254233		8.03654e-07	0.000470903	0.254469	0.0521077
						0.0475103	0	30.1548	0.0331622	0.248515		7.67718e-07	0.00045683	0.248744	0.0513112													0.364851	0.153495	29.259	0.0341775	0.268968		8.05522e-06	0.000511921	0.269224	0.48044		-0.363507	0.153495	30.3919	0.0329035	0.254704		8.04176e-07	0.000471226	0.25494	0.0521058
						0.0479671	0	30.1541	0.033163	0.248972		7.67718e-07	0.00045683	0.249201	0.0513112													0.365082	0.153038	29.2521	0.0341855	0.26948		8.06203e-06	0.000512341	0.269736	0.480452		-0.363623	0.153038	30.3911	0.0329043	0.255176		8.12577e-07	0.000471549	0.255411	0.0526141
						0.0484239	0	30.1534	0.0331637	0.249429		7.67718e-07	0.00045683	0.249657	0.0513112													0.365314	0.152581	29.2452	0.0341936	0.269992		8.06871e-06	0.000512754	0.270249	0.480462		-0.36374	0.152581	30.3904	0.0329051	0.255647		8.49119e-07	0.000471873	0.255883	0.0549425
						0.0488808	0	30.1527	0.0331645	0.249886		7.67718e-07	0.00045683	0.250114	0.0513112													0.365546	0.152124	29.2383	0.0342017	0.270505		8.07527e-06	0.000513161	0.270762	0.480471		-0.363858	0.152124	30.3896	0.032906	0.256119		8.49724e-07	0.000472196	0.256355	0.0549439
						0.0493376	0	30.152	0.0331653	0.250343		7.67718e-07	0.00045683	0.250571	0.0513112													0.36578	0.151667	29.2314	0.0342098	0.271018		8.0817e-06	0.000513562	0.271275	0.480479		-0.363977	0.151667	30.3888	0.0329068	0.256591		8.50323e-07	0.00047252	0.256827	0.054945
						0.0497944	0	30.1513	0.033166	0.250799		7.67718e-07	0.00045683	0.251028	0.0513112													0.366015	0.151211	29.2245	0.0342178	0.271532		8.08802e-06	0.000513956	0.271789	0.480486		-0.364098	0.151211	30.388	0.0329077	0.257064		8.50916e-07	0.000472844	0.2573	0.0549457
						0.0502513	0	30.1506	0.0331668	0.251256		7.89243e-07	0.00045683	0.251485	0.0527498													0.36625	0.150754	29.2176	0.0342259	0.272046		8.12336e-06	0.000514345	0.272303	0.482221		-0.36422	0.150754	30.3873	0.0329085	0.257537		8.53333e-07	0.000473168	0.257773	0.055064
						0.0507081	0	30.1499	0.0331676	0.251713		7.89243e-07	0.00045683	0.251942	0.0527498													0.366487	0.150297	29.2107	0.034234	0.27256		8.69147e-06	0.000514835	0.272818	0.515454		-0.364343	0.150297	30.3865	0.0329094	0.25801		8.54015e-07	0.000473548	0.258246	0.0550639
						0.0511649	0	30.1492	0.0331684	0.25217		7.89243e-07	0.00045683	0.252398	0.0527498													0.366724	0.14984	29.2033	0.0342427	0.273075		8.58642e-06	0.000515319	0.273333	0.508746		-0.364468	0.14984	30.3857	0.0329102	0.258483		8.54691e-07	0.000473928	0.25872	0.0550632
						0.0516217	0	30.1485	0.0331692	0.252627		7.89243e-07	0.00045683	0.252855	0.0527498													0.366963	0.149383	29.196	0.0342513	0.27359		8.49608e-06	0.000515771	0.273848	0.502951		-0.364594	0.149383	30.3849	0.0329111	0.258957		8.5536e-07	0.000474308	0.259194	0.0550621
						0.0520786	0	30.1478	0.0331699	0.253084		7.89243e-07	0.00045683	0.253312	0.0527498													0.367202	0.148926	29.1887	0.0342598	0.274106		8.50285e-06	0.000516197	0.274364	0.502938		-0.364722	0.148926	30.3841	0.0329119	0.259431		8.81899e-07	0.000474689	0.259669	0.056725
						0.0525354	0	30.1471	0.0331707	0.25354		7.89243e-07	0.00045683	0.253769	0.0527498													0.367442	0.14847	29.1815	0.0342683	0.274622		8.50948e-06	0.000516614	0.274881	0.502923		-0.364851	0.14847	30.3833	0.0329128	0.259906		9.07206e-07	0.00047507	0.260144	0.058306
						0.0529922	0	30.1463	0.0331715	0.253997		7.89243e-07	0.00045683	0.254226	0.0527498													0.367684	0.148013	29.1742	0.0342768	0.275139		8.51598e-06	0.000517025	0.275398	0.502907		-0.364981	0.148013	30.3825	0.0329137	0.260381		9.07975e-07	0.000475451	0.260619	0.0583086
						0.0534491	0	30.1456	0.0331723	0.254454		7.89243e-07	0.00045683	0.254683	0.0527498													0.367926	0.147556	29.167	0.0342853	0.275656		8.52234e-06	0.000517428	0.275915	0.502891		-0.365113	0.147556	30.3816	0.0329146	0.260857		9.08737e-07	0.000475832	0.261095	0.0583108
						0.0539059	0	30.1449	0.0331731	0.254911		7.89243e-07	0.00045683	0.255139	0.0527498													0.368169	0.147099	29.1597	0.0342939	0.276173		9.20348e-06	0.000517824	0.276432	0.542668		-0.365246	0.147099	30.3808	0.0329156	0.261333		9.09491e-07	0.000476213	0.261571	0.0583125
						0.0543627	0	30.1442	0.0331739	0.255368		7.89243e-07	0.00045683	0.255596	0.0527498													0.368412	0.146642	29.1519	0.0343031	0.276691		9.247e-06	0.000518212	0.27695	0.544826		-0.36538	0.146642	30.3799	0.0329165	0.261809		9.10237e-07	0.000476593	0.262047	0.0583138
						0.0548196	0	30.1435	0.0331747	0.255825		7.89243e-07	0.00045683	0.256053	0.0527498													0.368657	0.146185	29.1441	0.0343123	0.27721		9.2538e-06	0.000518594	0.277469	0.544825		-0.365516	0.146185	30.3791	0.0329174	0.262285		9.10977e-07	0.000476974	0.262524	0.0583146
						0.0552764	0	30.1428	0.0331755	0.256281		8.11519e-07	0.00045683	0.25651	0.0542387													0.368903	0.145729	29.1362	0.0343216	0.277728		9.17777e-06	0.000518969	0.277988	0.539959		-0.365653	0.145729	30.3783	0.0329183	0.262762		9.10022e-07	0.000477354	0.263001	0.0582072
						0.0557332	0	30.142	0.0331763	0.256738		8.11519e-07	0.00045683	0.256967	0.0542387													0.369149	0.145272	29.1284	0.0343308	0.278247		9.18642e-06	0.000519457	0.278507	0.539959		-0.365792	0.145272	30.3774	0.0329192	0.26324		9.1198e-07	0.0004778	0.263479	0.0582779
						0.05619	0	30.1413	0.0331771	0.257195		8.11519e-07	0.00045683	0.257423	0.0542387													0.369396	0.144815	29.1206	0.0343399	0.278767		9.19491e-06	0.000519938	0.279026	0.539958		-0.365932	0.144815	30.3766	0.0329201	0.263717		9.69596e-07	0.000478247	0.263957	0.0619018
						0.0566469	0	30.1405	0.0331779	0.257652		8.11519e-07	0.00045683	0.25788	0.0542387													0.369644	0.144358	29.1128	0.0343491	0.279286		9.20324e-06	0.000520411	0.279547	0.539956		-0.366073	0.144358	30.3757	0.0329211	0.264196		9.70578e-07	0.000478694	0.264435	0.0619067
						0.0571037	0	30.1398	0.0331787	0.258109		8.11519e-07	0.00045683	0.258337	0.0542387													0.369894	0.143901	29.105	0.0343583	0.279807		9.85875e-06	0.000520876	0.280067	0.577898		-0.366216	0.143901	30.3748	0.032922	0.264674		9.7155e-07	0.00047914	0.264914	0.0619109
						0.0575605	0	30.1391	0.0331795	0.258566		8.11519e-07	0.00045683	0.258794	0.0542387													0.370144	0.143444	29.0967	0.0343682	0.280328		1.00253e-05	0.000521334	0.280588	0.587148		-0.366361	0.143444	30.3739	0.032923	0.265154		9.72513e-07	0.000479587	0.265393	0.0619145
						0.0580174	0	30.1383	0.0331803	0.259022		8.11519e-07	0.00045683	0.259251	0.0542387													0.370395	0.142988	29.0882	0.0343782	0.280849		1.00342e-05	0.000521783	0.28111	0.587163		-0.366507	0.142988	30.373	0.032924	0.265633		9.73466e-07	0.000480033	0.265873	0.0619176
						0.0584742	0	30.1376	0.0331812	0.259479		8.11519e-07	0.00045683	0.259708	0.0542387													0.370647	0.142531	29.0797	0.0343883	0.281371		1.0043e-05	0.000522225	0.281632	0.587176		-0.366654	0.142531	30.3721	0.032925	0.266113		9.7441e-07	0.000480479	0.266353	0.0619202
						0.058931	0	30.1369	0.033182	0.259936		8.11519e-07	0.00045683	0.260164	0.0542387													0.3709	0.142074	29.0712	0.0343983	0.281893		1.00515e-05	0.00052266	0.282154	0.587188		-0.366803	0.142074	30.3712	0.0329259	0.266594		9.66124e-07	0.000480924	0.266834	0.0613367
						0.0593878	0	30.1361	0.0331828	0.260393		8.11519e-07	0.00045683	0.260621	0.0542387													0.371154	0.141617	29.0627	0.0344083	0.282416		1.00599e-05	0.000523086	0.282677	0.587198		-0.366954	0.141617	30.3703	0.0329269	0.267075		9.64538e-07	0.00048136	0.267315	0.0611807
						0.0598447	0	30.1354	0.0331836	0.26085		8.11519e-07	0.00045683	0.261078	0.0542387													0.371409	0.14116	29.0542	0.0344184	0.282939		1.00681e-05	0.000523506	0.283201	0.587207		-0.367105	0.14116	30.3694	0.0329279	0.267556		1.00913e-06	0.000481792	0.267797	0.0639515
						0.0603015	0	30.1346	0.0331844	0.261307		8.34606e-07	0.00045683	0.261535	0.0557817													0.371665	0.140704	29.0457	0.0344285	0.283462		1.05496e-05	0.000523918	0.283724	0.614805		-0.367258	0.140704	30.3685	0.0329289	0.268038		1.02578e-06	0.000482223	0.268279	0.0649486
						0.0607583	0	30.1339	0.0331852	0.261763		8.34606e-07	0.00045683	0.261992	0.0557817													0.371921	0.140247	29.0368	0.034439	0.283986		1.05923e-05	0.000524445	0.284248	0.616671		-0.367413	0.140247	30.3675	0.0329299	0.26852		1.02685e-06	0.000482732	0.268761	0.0649481
						0.0612152	0	30.1331	0.0331861	0.26222		8.34606e-07	0.00045683	0.262449	0.0557817													0.372179	0.13979	29.0279	0.0344496	0.284511		1.06016e-05	0.000524919	0.284773	0.616659		-0.367569	0.13979	30.3666	0.0329309	0.269003		1.02792e-06	0.000483241	0.269244	0.064947
						0.061672	0	30.1324	0.0331869	0.262677		8.34606e-07	0.00045683	0.262905	0.0557817													0.372437	0.139333	29.019	0.0344602	0.285036		1.06108e-05	0.000525385	0.285298	0.616646		-0.367726	0.139333	30.3656	0.032932	0.269486		1.02897e-06	0.00048375	0.269728	0.0649453
						0.0621288	0	30.1316	0.0331877	0.263134		8.34606e-07	0.00045683	0.263362	0.0557817													0.372697	0.138876	29.01	0.0344708	0.285561		1.06198e-05	0.000525842	0.285824	0.616631		-0.367885	0.138876	30.3647	0.032933	0.26997		1.03002e-06	0.000484257	0.270212	0.064943
						0.0625857	0	30.1309	0.0331886	0.263591		8.34606e-07	0.00045683	0.263819	0.0557817													0.372957	0.138419	29.0011	0.0344815	0.286087		1.06286e-05	0.00052629	0.28635	0.616616		-0.368046	0.138419	30.3637	0.032934	0.270454		1.03105e-06	0.000484763	0.270696	0.0649402
						0.0630425	0	30.1301	0.0331894	0.264048		8.34606e-07	0.00045683	0.264276	0.0557817													0.373218	0.137963	28.9922	0.0344921	0.286613		1.06372e-05	0.000526729	0.286877	0.616599		-0.368208	0.137963	30.3628	0.032935	0.270939		1.03207e-06	0.000485269	0.271181	0.0649369
						0.0634993	0	30.1293	0.0331902	0.264504		8.34606e-07	0.00045683	0.264733	0.0557817													0.373481	0.137506	28.9832	0.0345027	0.28714		1.13491e-05	0.000527159	0.287403	0.657331		-0.368372	0.137506	30.3618	0.0329361	0.271424		1.07184e-06	0.000485773	0.271667	0.0673692
						0.0639561	0	30.1286	0.0331911	0.264961		8.34606e-07	0.00045683	0.26519	0.0557817													0.373744	0.137049	28.9737	0.0345141	0.287667		1.16404e-05	0.000527581	0.287931	0.673664		-0.368537	0.137049	30.3609	0.0329372	0.27191		1.10675e-06	0.000486276	0.272153	0.0694918
						0.064413	0	30.1278	0.0331919	0.265418		8.34606e-07	0.00045683	0.265646	0.0557817													0.374008	0.136592	28.9639	0.0345257	0.288195		1.16496e-05	0.000527995	0.288459	0.673666		-0.368704	0.136592	30.3598	0.0329383	0.272396		1.10792e-06	0.000486777	0.272639	0.069493
						0.0648698	0	30.1271	0.0331927	0.265875		8.34606e-07	0.00045683	0.266103	0.0557817													0.374272	0.136135	28.9542	0.0345374	0.288723		1.16585e-05	0.0005284	0.288987	0.673667		-0.368872	0.136135	30.3588	0.0329394	0.272883		1.10906e-06	0.000487277	0.273126	0.0694936
						0.0653266	0	30.1263	0.0331936	0.266332		8.58568e-07	0.00045683	0.26656	0.0573832													0.374538	0.135678	28.9444	0.034549	0.289251		1.15311e-05	0.000528797	0.289515	0.665803		-0.369041	0.135678	30.3578	0.0329405	0.27337		1.10172e-06	0.000487776	0.273614	0.0689628
						0.0657835	0	30.1255	0.0331944	0.266788		8.58568e-07	0.00045683	0.267017	0.0573832													0.374804	0.135222	28.9347	0.0345605	0.28978		1.1543e-05	0.000529339	0.290044	0.665808		-0.369212	0.135222	30.3568	0.0329416	0.273858		1.10305e-06	0.000488367	0.274102	0.0689628
						0.0662403	0	30.1248	0.0331953	0.267245		8.58568e-07	0.00045683	0.267474	0.0573832													0.375072	0.134765	28.9251	0.0345721	0.290309		1.15547e-05	0.000529872	0.290574	0.665812		-0.369385	0.134765	30.3558	0.0329427	0.274346		1.10438e-06	0.000488958	0.274591	0.0689622
						0.0666971	0	30.124	0.0331962	0.267702		8.58568e-07	0.00045683	0.267931	0.0573832													0.37534	0.134308	28.9154	0.0345836	0.290839		1.24209e-05	0.000530395	0.291104	0.715021		-0.369559	0.134308	30.3547	0.0329438	0.274835		1.10569e-06	0.000489547	0.27508	0.0689609
						0.067154	0	30.1232	0.033197	0.268159		8.58568e-07	0.00045683	0.268387	0.0573832													0.37561	0.133851	28.905	0.0345961	0.291369		1.27026e-05	0.000530909	0.291635	0.730529		-0.369735	0.133851	30.3537	0.0329449	0.275325		1.15134e-06	0.000490135	0.27557	0.0717223
						0.0676108	0	30.1224	0.0331979	0.268616		8.58568e-07	0.00045683	0.268844	0.0573832													0.37588	0.133394	28.8944	0.0346088	0.2919		1.27151e-05	0.000531413	0.292166	0.730553		-0.369913	0.133394	30.3527	0.032946	0.275815		1.19178e-06	0.000490721	0.27606	0.0741526
						0.0680676	0	30.1216	0.0331987	0.269073		8.58568e-07	0.00045683	0.269301	0.0573832													0.376152	0.132937	28.8838	0.0346215	0.292432		1.27273e-05	0.000531908	0.292698	0.730575		-0.370092	0.132937	30.3516	0.0329472	0.276306		1.19326e-06	0.000491306	0.276551	0.0741563
						0.0685244	0	30.1209	0.0331996	0.269529		8.58568e-07	0.00045683	0.269758	0.0573832													0.376424	0.132481	28.8732	0.0346342	0.292964		1.27393e-05	0.000532395	0.29323	0.730595		-0.370273	0.132481	30.3505	0.0329484	0.276797		1.19473e-06	0.00049189	0.277043	0.0741592
						0.0689813	0	30.1201	0.0332004	0.269986		8.58568e-07	0.00045683	0.270215	0.0573832													0.376697	0.132024	28.8626	0.0346469	0.293496		1.2635e-05	0.000532872	0.293762	0.723965		-0.370455	0.132024	30.3494	0.0329496	0.277289		1.19617e-06	0.000492471	0.277535	0.0741615
						0.0694381	0	30.1193	0.0332013	0.270443		8.58568e-07	0.00045683	0.270672	0.0573832													0.376972	0.131567	28.852	0.0346596	0.294029		1.23965e-05	0.000533317	0.294296	0.709708		-0.370639	0.131567	30.3483	0.0329508	0.277781		1.19761e-06	0.000493051	0.278028	0.0741631
						0.0698949	0	30.1185	0.0332022	0.2709		8.58568e-07	0.00045683	0.271128	0.0573832													0.377247	0.13111	28.8417	0.034672	0.294562		1.34711e-05	0.000533703	0.294829	0.770672		-0.370825	0.13111	30.3472	0.032952	0.278274		1.19903e-06	0.000493629	0.278521	0.074164
						0.0703518	0	30.1177	0.033203	0.271357		8.83472e-07	0.00045683	0.271585	0.0590478													0.377523	0.130653	28.8305	0.0346855	0.295096		1.34821e-05	0.000534079	0.295363	0.770755		-0.371012	0.130653	30.3461	0.0329532	0.278768		1.186e-06	0.000494204	0.279015	0.0732728
						0.0708086	0	30.1169	0.0332039	0.271814		8.83472e-07	0.00045683	0.272042	0.0590478													0.3778	0.130196	28.8193	0.0346989	0.29563		1.34956e-05	0.000534621	0.295897	0.770748		-0.3712	0.130196	30.345	0.0329544	0.279262		1.25334e-06	0.00049489	0.27951	0.0773257
						0.0712654	0	30.1161	0.0332048	0.27227		8.83472e-07	0.00045683	0.272499	0.0590478													0.378077	0.12974	28.8081	0.0347124	0.296165		1.35089e-05	0.000535152	0.296432	0.770739		-0.371391	0.12974	30.3438	0.0329557	0.279757		1.28507e-06	0.000495574	0.280005	0.0791741
						0.0717222	0	30.1153	0.0332057	0.272727		8.83472e-07	0.00045683	0.272956	0.0590478													0.378356	0.129283	28.7969	0.0347259	0.2967		1.35218e-05	0.000535672	0.296968	0.770728		-0.371583	0.129283	30.3426	0.0329569	0.280253		1.28695e-06	0.000496256	0.280501	0.0791812
						0.0721791	0	30.1145	0.0332066	0.273184		8.83472e-07	0.00045683	0.273413	0.0590478													0.378636	0.128826	28.7857	0.0347395	0.297235		1.35345e-05	0.000536182	0.297504	0.770716		-0.371777	0.128826	30.3414	0.0329582	0.280749		1.27686e-06	0.000496937	0.280997	0.0784526
						0.0726359	0	30.1137	0.0332074	0.273641		8.83472e-07	0.00045683	0.273869	0.0590478													0.378917	0.128369	28.7745	0.034753	0.297772		1.36032e-05	0.000536681	0.29804	0.77391		-0.371972	0.128369	30.3403	0.0329595	0.281246		1.26973e-06	0.000497602	0.281495	0.0779104
						0.0730927	0	30.1129	0.0332083	0.274098		8.83472e-07	0.00045683	0.274326	0.0590478													0.379198	0.127912	28.7632	0.0347666	0.298308		1.49676e-05	0.00053717	0.298577	0.850757		-0.372169	0.127912	30.3391	0.0329608	0.281743		1.27132e-06	0.000498254	0.281992	0.0779057
						0.0735496	0	30.1121	0.0332092	0.274555		8.83472e-07	0.00045683	0.274783	0.0590478													0.379481	0.127455	28.7509	0.0347816	0.298845		1.49811e-05	0.000537648	0.299114	0.850768		-0.372368	0.127455	30.3379	0.032962	0.282242		1.27289e-06	0.000498903	0.282491	0.0779004
						0.0740064	0	30.1113	0.0332101	0.275011		8.83472e-07	0.00045683	0.27524	0.0590478													0.379764	0.126999	28.7385	0.0347965	0.299383		1.49943e-05	0.000538117	0.299652	0.850776		-0.372569	0.126999	30.3368	0.0329633	0.282741		1.27444e-06	0.000499549	0.28299	0.0778945
						0.0744632	0	30.1105	0.033211	0.275468		8.83472e-07	0.00045683	0.275697	0.0590478													0.380049	0.126542	28.7261	0.0348115	0.299921		1.50072e-05	0.000538575	0.300191	0.850783		-0.372771	0.126542	30.3356	0.0329646	0.28324		1.38178e-06	0.000500193	0.28349	0.0843461
						0.0749201	0	30.1097	0.0332119	0.275925		8.83472e-07	0.00045683	0.276153	0.0590478													0.380334	0.126085	28.7137	0.0348265	0.30046		1.50198e-05	0.000539024	0.300729	0.850789		-0.372975	0.126085	30.3343	0.032966	0.28374		1.38386e-06	0.000500833	0.283991	0.0843652
						0.0753769	0	30.1089	0.0332127	0.276382		9.09395e-07	0.00045683	0.27661	0.0607803													0.38062	0.125628	28.7014	0.0348416	0.300999		1.4805e-05	0.000539463	0.301269	0.83794		-0.37318	0.125628	30.333	0.0329674	0.284241		1.3664e-06	0.00050147	0.284492	0.0831953
						0.0758337	0	30.1081	0.0332137	0.276839		9.09395e-07	0.00045683	0.277067	0.0607803													0.380907	0.125171	28.6892	0.0348564	0.301538		1.52557e-05	0.000540091	0.301808	0.862443		-0.373387	0.125171	30.3318	0.0329687	0.284743		1.36849e-06	0.000502236	0.284994	0.0831955
						0.0762905	0	30.1073	0.0332146	0.277296		9.09395e-07	0.00045683	0.277524	0.0607803													0.381195	0.124714	28.6766	0.0348716	0.302078		1.64625e-05	0.000540709	0.302349	0.929603		-0.373596	0.124714	30.3305	0.0329701	0.285245		1.37056e-06	0.000502999	0.285496	0.0831947
						0.0767474	0	30.1065	0.0332155	0.277752		9.09395e-07	0.00045683	0.277981	0.0607803													0.381484	0.124258	28.6631	0.0348881	0.302619		1.64818e-05	0.000541315	0.30289	0.929651		-0.373806	0.124258	30.3293	0.0329715	0.285748		1.37261e-06	0.00050376	0.286	0.0831931
						0.0772042	0	30.1056	0.0332164	0.278209		9.09395e-07	0.00045683	0.278438	0.0607803													0.381775	0.123801	28.6495	0.0349046	0.30316		1.62334e-05	0.00054191	0.303431	0.914635		-0.374018	0.123801	30.328	0.0329728	0.286252		1.37463e-06	0.000504518	0.286504	0.0831906
						0.077661	0	30.1048	0.0332173	0.278666		9.09395e-07	0.00045683	0.278894	0.0607803													0.382066	0.123344	28.6362	0.0349208	0.303702		1.60185e-05	0.000542443	0.303974	0.901639		-0.374232	0.123344	30.3267	0.0329742	0.286756		1.43201e-06	0.000505272	0.287009	0.0865334
						0.0781179	0	30.104	0.0332182	0.279123		9.09395e-07	0.00045683	0.279351	0.0607803													0.382359	0.122887	28.6231	0.0349368	0.304245		1.60321e-05	0.000542922	0.304516	0.90161		-0.374448	0.122887	30.3254	0.0329756	0.287261		1.5011e-06	0.000506023	0.287514	0.0905738
						0.0785747	0	30.1032	0.0332191	0.27958		9.09395e-07	0.00045683	0.279808	0.0607803													0.382652	0.12243	28.61	0.0349529	0.304788		1.60454e-05	0.00054339	0.305059	0.901579		-0.374666	0.12243	30.324	0.0329771	0.287767		1.50337e-06	0.000506771	0.288021	0.090577
						0.0790315	0	30.1023	0.03322	0.280037		9.09395e-07	0.00045683	0.280265	0.0607803													0.382946	0.121974	28.5968	0.0349689	0.305331		1.70581e-05	0.000543846	0.305603	0.957678		-0.374885	0.121974	30.3227	0.0329786	0.288274		1.50561e-06	0.000507515	0.288528	0.0905794
						0.0794884	0	30.1015	0.0332209	0.280493		9.09395e-07	0.00045683	0.280722	0.0607803													0.383241	0.121517	28.5829	0.034986	0.305875		1.78705e-05	0.000544291	0.306147	1.00247		-0.375106	0.121517	30.3213	0.0329802	0.288782		1.50784e-06	0.000508255	0.289036	0.0905809
						0.0799452	0	30.1007	0.0332218	0.28095		9.09395e-07	0.00045683	0.281179	0.0607803													0.383537	0.12106	28.5683	0.0350038	0.306419		1.78847e-05	0.000544724	0.306692	1.00246		-0.375329	0.12106	30.3199	0.0329817	0.28929		1.51003e-06	0.000508992	0.289544	0.0905816
						0.080402	0	30.0999	0.0332227	0.281407		9.36415e-07	0.00045683	0.281635	0.0625862													0.383834	0.120603	28.5537	0.0350217	0.306964		1.76258e-05	0.000545147	0.307237	0.98719		-0.375554	0.120603	30.3185	0.0329832	0.289799		1.48422e-06	0.000509724	0.290054	0.0889053
						0.0808588	0	30.099	0.0332237	0.281864		9.36415e-07	0.00045683	0.282092	0.0625862													0.384131	0.120146	28.5394	0.0350393	0.307509		1.76467e-05	0.000545791	0.307782	0.987195		-0.37578	0.120146	30.3171	0.0329847	0.290309		1.49444e-06	0.000510611	0.290564	0.0893619
						0.0813157	0	30.0982	0.0332246	0.282321		9.36415e-07	0.00045683	0.282549	0.0625862													0.38443	0.119689	28.525	0.035057	0.308055		1.76671e-05	0.000546421	0.308328	0.987196		-0.376008	0.119689	30.3158	0.0329861	0.290819		1.63011e-06	0.000511494	0.291075	0.0973064
						0.0817725	0	30.0973	0.0332256	0.282778		9.36415e-07	0.00045683	0.283006	0.0625862													0.38473	0.119233	28.5106	0.0350747	0.308601		1.76871e-05	0.000547038	0.308875	0.987195		-0.376238	0.119233	30.3143	0.0329878	0.291331		1.63307e-06	0.000512374	0.291587	0.0973154
						0.0822293	0	30.0965	0.0332265	0.283234		9.36415e-07	0.00045683	0.283463	0.0625862													0.385031	0.118776	28.4962	0.0350923	0.309148		1.95915e-05	0.000547643	0.309422	1.09228		-0.37647	0.118776	30.3128	0.0329894	0.291843		1.63599e-06	0.00051325	0.2921	0.0973232
						0.0826862	0	30.0956	0.0332274	0.283691		9.36415e-07	0.00045683	0.28392	0.0625862													0.385333	0.118319	28.4803	0.0351119	0.309696		1.98248e-05	0.000548234	0.30997	1.1041		-0.376704	0.118319	30.3113	0.032991	0.292356		1.63142e-06	0.000514122	0.292613	0.0968865
						0.083143	0	30.0948	0.0332284	0.284148		9.36415e-07	0.00045683	0.284376	0.0625862													0.385636	0.117862	28.4643	0.0351318	0.310244		1.98463e-05	0.000548814	0.310519	1.10413		-0.37694	0.117862	30.3098	0.0329927	0.29287		1.60966e-06	0.00051498	0.293128	0.095435
						0.0835998	0	30.0939	0.0332293	0.284605		9.36415e-07	0.00045683	0.284833	0.0625862													0.38594	0.117405	28.4482	0.0351516	0.310793		1.98672e-05	0.000549381	0.311068	1.10415		-0.377178	0.117405	30.3083	0.0329943	0.293385		1.61211e-06	0.000515802	0.293643	0.0954281
						0.0840566	0	30.0931	0.0332302	0.285062		9.36415e-07	0.00045683	0.28529	0.0625862													0.386245	0.116948	28.4321	0.0351715	0.311342		1.98877e-05	0.000549936	0.311617	1.10417		-0.377417	0.116948	30.3068	0.0329959	0.293901		1.61453e-06	0.000516619	0.29416	0.0954204
						0.0845135	0	30.0922	0.0332312	0.285519		9.36415e-07	0.00045683	0.285747	0.0625862													0.386551	0.116492	28.4161	0.0351914	0.311892		1.99077e-05	0.000550479	0.312168	1.10419		-0.377658	0.116492	30.3053	0.0329975	0.294418		1.74396e-06	0.000517431	0.294677	0.102908
						0.0849703	0	30.0914	0.0332321	0.285975		9.36415e-07	0.00045683	0.286204	0.0625862													0.386859	0.116035	28.4	0.0352113	0.312443		2.01531e-05	0.000551011	0.312718	1.11673		-0.377901	0.116035	30.3037	0.0329993	0.294935		1.77843e-06	0.000518237	0.295194	0.104779
						0.0854271	0	30.0905	0.033233	0.286432		9.6462e-07	0.00045683	0.286661	0.0644713													0.387167	0.115578	28.3838	0.0352314	0.312994		2.13134e-05	0.00055144	0.31327	1.1801		-0.378146	0.115578	30.3021	0.033001	0.295454		1.74446e-06	0.000519037	0.295713	0.102619
						0.085884	0	30.0897	0.033234	0.286889		9.6462e-07	0.00045683	0.287117	0.0644713													0.387476	0.115121	28.3666	0.0352527	0.313545		2.13386e-05	0.000552099	0.313821	1.18009		-0.378392	0.115121	30.3005	0.0330028	0.295973		1.74778e-06	0.00052002	0.296233	0.10262
						0.0863408	0	30.0888	0.033235	0.287346		9.6462e-07	0.00045683	0.287574	0.0644713													0.387786	0.114664	28.3494	0.0352741	0.314097		2.13632e-05	0.000552743	0.314374	1.18007		-0.378641	0.114664	30.2989	0.0330045	0.296493		1.75106e-06	0.000520999	0.296753	0.102619
						0.0867976	0	30.0879	0.0332359	0.287803		9.6462e-07	0.00045683	0.288031	0.0644713													0.388097	0.114207	28.3323	0.0352954	0.31465		2.13872e-05	0.000553373	0.314927	1.18005		-0.378891	0.114207	30.2973	0.0330063	0.297014		1.75431e-06	0.000521973	0.297275	0.102618
						0.0872545	0	30.087	0.0332369	0.288259		9.6462e-07	0.00045683	0.288488	0.0644713													0.388409	0.113751	28.3151	0.0353168	0.315203		2.14106e-05	0.000553987	0.31548	1.18003		-0.379144	0.113751	30.2957	0.033008	0.297536		1.75752e-06	0.000522941	0.297797	0.102615
						0.0877113	0	30.0862	0.0332379	0.288716		9.6462e-07	0.00045683	0.288945	0.0644713													0.388722	0.113294	28.298	0.0353382	0.315757		2.14333e-05	0.000554588	0.316035	1.18001		-0.379398	0.113294	30.294	0.0330098	0.298059		1.88604e-06	0.000523904	0.29832	0.109917
						0.0881681	0	30.0853	0.0332388	0.289173		9.6462e-07	0.00045683	0.289402	0.0644713													0.389037	0.112837	28.2808	0.0353597	0.316312		2.35828e-05	0.000555174	0.31659	1.29697		-0.379655	0.112837	30.2923	0.0330117	0.298582		1.94823e-06	0.000524862	0.298845	0.113334
						0.0886249	0	30.0844	0.0332398	0.28963		9.6462e-07	0.00045683	0.289858	0.0644713													0.389352	0.11238	28.262	0.0353832	0.316867		2.42637e-05	0.000555746	0.317145	1.33304		-0.379913	0.11238	30.2905	0.0330136	0.299107		1.95183e-06	0.000525813	0.29937	0.113338
						0.0890818	0	30.0835	0.0332408	0.290087		9.6462e-07	0.00045683	0.290315	0.0644713													0.389669	0.111923	28.2426	0.0354075	0.317423		2.42882e-05	0.000556305	0.317701	1.33305		-0.380174	0.111923	30.2887	0.0330156	0.299633		1.95538e-06	0.000526759	0.299896	0.11334
						0.0895386	0	30.0827	0.0332417	0.290544		9.6462e-07	0.00045683	0.290772	0.0644713													0.389986	0.111466	28.2232	0.0354318	0.317979		2.43122e-05	0.00055685	0.318258	1.33306		-0.380436	0.111466	30.2869	0.0330175	0.30016		1.95889e-06	0.000527698	0.300424	0.113342
						0.0899954	0	30.0818	0.0332427	0.291		9.6462e-07	0.00045683	0.291229	0.0644713													0.390305	0.11101	28.2039	0.0354561	0.318536		2.43355e-05	0.000557382	0.318815	1.33307		-0.3807	0.11101	30.2851	0.0330195	0.300688		1.96236e-06	0.000528631	0.300952	0.113342
						0.0904523	0	30.0809	0.0332437	0.291457		9.94102e-07	0.00045683	0.291686	0.0664418													0.390624	0.110553	28.1845	0.0354804	0.319094		2.38631e-05	0.0005579	0.319372	1.30597		-0.380966	0.110553	30.2833	0.0330215	0.301216		1.91566e-06	0.000529557	0.301481	0.110451
						0.0909091	0	30.08	0.0332447	0.291914		9.94102e-07	0.00045683	0.292143	0.0664418													0.390944	0.110096	28.1656	0.0355043	0.319651		2.48302e-05	0.000558732	0.319931	1.35688		-0.381234	0.110096	30.2816	0.0330234	0.301746		2.06833e-06	0.000530705	0.302011	0.118995
						0.0913659	0	30.0791	0.0332456	0.292371		9.94102e-07	0.00045683	0.292599	0.0664418													0.391266	0.109639	28.1459	0.0355291	0.32021		2.72371e-05	0.000559547	0.32049	1.48624		-0.381504	0.109639	30.2797	0.0330254	0.302276		2.13712e-06	0.000531847	0.302542	0.122689
						0.0918228	0	30.0782	0.0332466	0.292828		9.94102e-07	0.00045683	0.293056	0.0664418													0.391589	0.109182	28.1243	0.0355564	0.32077		2.72776e-05	0.000560346	0.32105	1.48633		-0.381776	0.109182	30.2777	0.0330276	0.302808		2.1181e-06	0.000532984	0.303075	0.121338
						0.0922796	0	30.0773	0.0332476	0.293285		9.94102e-07	0.00045683	0.293513	0.0664418													0.391914	0.108725	28.1028	0.0355837	0.32133		2.65348e-05	0.00056113	0.321611	1.44383		-0.382051	0.108725	30.2758	0.0330297	0.303341		2.09987e-06	0.000534081	0.303608	0.120047
						0.0927364	0	30.0764	0.0332486	0.293741		9.94102e-07	0.00045683	0.29397	0.0664418													0.392239	0.108269	28.0818	0.0356102	0.321891		2.64341e-05	0.000561758	0.322172	1.43675		-0.382327	0.108269	30.2739	0.0330318	0.303875		2.10393e-06	0.000535138	0.304143	0.120041
						0.0931932	0	30.0755	0.0332496	0.294198		9.94102e-07	0.00045683	0.294427	0.0664418													0.392566	0.107812	28.061	0.0356366	0.322453		2.64609e-05	0.000562346	0.322734	1.4367		-0.382606	0.107812	30.2719	0.0330339	0.30441		2.10793e-06	0.000536189	0.304679	0.120034
						0.0936501	0	30.0746	0.0332506	0.294655		9.94102e-07	0.00045683	0.294884	0.0664418													0.392894	0.107355	28.0402	0.0356631	0.323015		2.64869e-05	0.000562919	0.323297	1.43665		-0.382887	0.107355	30.27	0.033036	0.304947		2.11188e-06	0.000537231	0.305215	0.120025
						0.0941069	0	30.0737	0.0332516	0.295112		9.94102e-07	0.00045683	0.29534	0.0664418													0.393223	0.106898	28.0194	0.0356896	0.323578		2.98185e-05	0.000563475	0.32386	1.61575		-0.38317	0.106898	30.2681	0.0330381	0.305484		2.32501e-06	0.000538266	0.305753	0.131884
						0.0945637	0	30.0728	0.0332526	0.295569		9.94102e-07	0.00045683	0.295797	0.0664418													0.393553	0.106441	27.996	0.0357194	0.324142		3.03684e-05	0.000564016	0.324424	1.64398		-0.383454	0.106441	30.2659	0.0330404	0.306022		2.36612e-06	0.000539293	0.306292	0.13396
						0.0950206	0	30.0719	0.0332536	0.296026		9.94102e-07	0.00045683	0.296254	0.0664418													0.393884	0.105984	27.9722	0.0357498	0.324706		3.03966e-05	0.000564542	0.324988	1.64397		-0.383741	0.105984	30.2638	0.0330428	0.306561		2.37055e-06	0.000540311	0.306832	0.133959
						0.0954774	0	30.071	0.0332546	0.296482		1.02496e-06	0.00045683	0.296711	0.0685045													0.394216	0.105528	27.9485	0.0357802	0.32527		2.97718e-05	0.000565053	0.325553	1.60872		-0.384029	0.105528	30.2616	0.0330452	0.307102		2.30829e-06	0.000541321	0.307372	0.130197
						0.0959342	0	30.0701	0.0332556	0.296939		1.02496e-06	0.00045683	0.297168	0.0685045													0.394548	0.105071	27.9252	0.0358099	0.325835		2.98196e-05	0.000565951	0.326118	1.60875		-0.38432	0.105071	30.2595	0.0330475	0.307643		2.3138e-06	0.0005426	0.307914	0.1302
						0.096391	0	30.0692	0.0332566	0.297396		1.02496e-06	0.00045683	0.297624	0.0685045													0.394882	0.104614	27.902	0.0358397	0.326401		2.98663e-05	0.00056683	0.326685	1.60877		-0.384613	0.104614	30.2574	0.0330498	0.308186		2.31926e-06	0.000543872	0.308458	0.130202
						0.0968479	0	30.0683	0.0332577	0.297853		1.02496e-06	0.00045683	0.298081	0.0685045													0.395218	0.104157	27.8787	0.0358696	0.326968		3.2231e-05	0.000567691	0.327252	1.73351		-0.384908	0.104157	30.2552	0.0330521	0.30873		2.36178e-06	0.000545137	0.309002	0.132281
						0.0973047	0	30.0673	0.0332587	0.29831		1.02496e-06	0.00045683	0.298538	0.0685045													0.395555	0.1037	27.8537	0.0359018	0.327536		3.46003e-05	0.000568534	0.32782	1.85818		-0.385205	0.1037	30.2531	0.0330545	0.309275		2.61708e-06	0.000546395	0.309548	0.146243
						0.0977615	0	30.0664	0.0332597	0.298767		1.02496e-06	0.00045683	0.298995	0.0685045													0.395893	0.103243	27.8269	0.0359364	0.328104		3.46518e-05	0.000569359	0.328389	1.85825		-0.385505	0.103243	30.2507	0.0330571	0.309821		2.62322e-06	0.000547646	0.310095	0.146251
						0.0982184	0	30.0655	0.0332607	0.299223		1.02496e-06	0.00045683	0.299452	0.0685045													0.396233	0.102787	27.8001	0.0359711	0.328674		3.4702e-05	0.000570166	0.328959	1.85831		-0.385807	0.102787	30.2483	0.0330597	0.310369		2.62929e-06	0.000548888	0.310643	0.146258
						0.0986752	0	30.0645	0.0332618	0.29968		1.02496e-06	0.00045683	0.299909	0.0685045													0.396574	0.10233	27.7733	0.0360058	0.329244		3.47511e-05	0.000570955	0.329529	1.85836		-0.386111	0.10233	30.2459	0.0330624	0.310918		2.63528e-06	0.000550121	0.311193	0.146263
						0.099132	0	30.0636	0.0332628	0.300137		1.02496e-06	0.00045683	0.300365	0.0685045													0.396917	0.101873	27.7465	0.0360406	0.329815		3.37965e-05	0.000571727	0.330101	1.80487		-0.386418	0.101873	30.2435	0.033065	0.311468		2.64121e-06	0.000551347	0.311743	0.146266
						0.0995889	0	30.0627	0.0332638	0.300594		1.02496e-06	0.00045683	0.300822	0.0685045													0.39726	0.101416	27.7205	0.0360743	0.330387		3.3878e-05	0.000560242	0.330667	1.84632		-0.386726	0.101416	30.2411	0.0330676	0.312019		2.6259e-06	0.000552563	0.312295	0.145098
						0.100046	0	30.0618	0.0332648	0.301051		1.02496e-06	0.00045683	0.301279	0.0685045													0.397585	0.100959	27.6945	0.0361082	0.330947		3.7336e-05	0.000547235	0.33122	2.08314		-0.387037	0.100959	30.2387	0.0330703	0.312572		2.77044e-06	0.000553737	0.312849	0.15276
						0.100503	0	30.0608	0.0332659	0.301508		1.05732e-06	0.00045683	0.301736	0.0706668													0.397886	0.100503	27.6659	0.0361456	0.331494		3.55757e-05	0.000535852	0.331762	2.02709		-0.38735	0.100503	30.2361	0.033073	0.313125		2.84054e-06	0.000554832	0.313403	0.156316
						0.100959	0	30.0599	0.0332669	0.301964		1.05732e-06	0.00045683	0.302193	0.0706668													0.398166	0.100046	27.6387	0.0361811	0.33203		3.48077e-05	0.00052618	0.332293	2.01978		-0.387665	0.100046	30.2335	0.0330759	0.31368		2.8479e-06	0.000556261	0.313958	0.156319
						0.101416	0	30.0589	0.033268	0.302421		1.05732e-06	0.00045683	0.30265	0.0706668													0.398427	0.0995889	27.6121	0.0362159	0.332556		3.40937e-05	0.000517651	0.332815	2.01095		-0.387982	0.0995889	30.2309	0.0330787	0.314237		2.85519e-06	0.000557683	0.314515	0.156319
						0.101873	0	30.058	0.033269	0.302878		1.05732e-06	0.00045683	0.303106	0.0706668													0.398671	0.099132	27.5862	0.03625	0.333074		3.34295e-05	0.000510137	0.333329	2.00082		-0.388302	0.099132	30.2283	0.0330816	0.314794		2.8624e-06	0.000559097	0.315074	0.156318
						0.10233	0	30.057	0.0332701	0.303335		1.05732e-06	0.00045683	0.303563	0.0706668													0.398898	0.0986752	27.5608	0.0362835	0.333584		3.28113e-05	0.000503523	0.333836	1.98961		-0.388625	0.0986752	30.2257	0.0330844	0.315353		2.86954e-06	0.000560503	0.315634	0.156314
						0.102787	0	30.0561	0.0332712	0.303792		1.05732e-06	0.00045683	0.30402	0.0706668													0.399109	0.0982184	27.5359	0.0363163	0.334087		3.2558e-05	0.000497707	0.334336	1.99732		-0.388949	0.0982184	30.2231	0.0330873	0.315914		2.90599e-06	0.000561901	0.316195	0.157906
						0.103243	0	30.0551	0.0332722	0.304249		1.05732e-06	0.00045683	0.304477	0.0706668													0.399307	0.0977615	27.5112	0.0363488	0.334585		3.71521e-05	0.000492597	0.334831	2.3028		-0.389277	0.0977615	30.2204	0.0330902	0.316476		3.28345e-06	0.00056329	0.316757	0.177977
						0.1037	0	30.0542	0.0332733	0.304705		1.05732e-06	0.00045683	0.304934	0.0706668													0.399491	0.0973047	27.4831	0.036386	0.335078		3.65471e-05	0.000488109	0.335322	2.28613		-0.389606	0.0973047	30.2174	0.0330935	0.317039		3.29154e-06	0.000564669	0.317321	0.17798
						0.104157	0	30.0532	0.0332743	0.305162		1.05732e-06	0.00045683	0.305391	0.0706668													0.399663	0.0968479	27.4555	0.0364225	0.335566		3.5983e-05	0.000484172	0.335808	2.26915		-0.389938	0.0968479	30.2144	0.0330968	0.317604		3.29955e-06	0.000566039	0.317887	0.17798
						0.104614	0	30.0522	0.0332754	0.305619		1.05732e-06	0.00045683	0.305847	0.0706668													0.399824	0.096391	27.4284	0.0364585	0.33605		3.54569e-05	0.000480719	0.33629	2.25203		-0.390272	0.096391	30.2114	0.0331001	0.31817		3.30746e-06	0.000567399	0.318453	0.177979
						0.105071	0	30.0513	0.0332764	0.306076		1.05732e-06	0.00045683	0.306304	0.0706668													0.399973	0.0959342	27.4018	0.036494	0.336531		3.4966e-05	0.000477693	0.336769	2.23492		-0.390609	0.0959342	30.2084	0.0331034	0.318737		3.31527e-06	0.000568749	0.319021	0.177977
						0.105528	0	30.0503	0.0332775	0.306533		1.09128e-06	0.00045683	0.306761	0.0729366													0.400113	0.0954774	27.3756	0.0365289	0.337008		3.30908e-05	0.000475043	0.337246	2.12686		-0.390948	0.0954774	30.2054	0.0331067	0.319306		3.20149e-06	0.000570087	0.319591	0.171465
						0.105984	0	30.0494	0.0332786	0.306989		1.09128e-06	0.00045683	0.307218	0.0729366													0.400243	0.0950206	27.3508	0.036562	0.337483		3.26762e-05	0.000472791	0.33772	2.11022		-0.391289	0.0950206	30.2024	0.0331099	0.319876		3.55549e-06	0.000571848	0.320162	0.189838
						0.106441	0	30.0484	0.0332797	0.307446		1.09128e-06	0.00045683	0.307675	0.0729366													0.400365	0.0945637	27.3264	0.0365947	0.337956		3.22868e-05	0.000470805	0.338192	2.09386		-0.391633	0.0945637	30.1992	0.0331135	0.320448		3.68819e-06	0.000573602	0.320735	0.196321
						0.106898	0	30.0474	0.0332808	0.307903		1.09128e-06	0.00045683	0.308132	0.0729366													0.400479	0.0941069	27.3023	0.036627	0.338427		3.61645e-05	0.000469055	0.338661	2.35409		-0.39198	0.0941069	30.1958	0.0331171	0.321021		3.62131e-06	0.00057534	0.321309	0.192179
						0.107355	0	30.0464	0.0332819	0.30836		1.09128e-06	0.00045683	0.308588	0.0729366													0.400585	0.0936501	27.2753	0.0366632	0.338896		3.7442e-05	0.000467515	0.33913	2.44528		-0.392329	0.0936501	30.1925	0.0331208	0.321597		3.63119e-06	0.000576928	0.321885	0.192173
						0.107812	0	30.0454	0.033283	0.308817		1.09128e-06	0.00045683	0.309045	0.0729366													0.400685	0.0931932	27.2475	0.0367006	0.339364		3.70506e-05	0.000466161	0.339597	2.42674		-0.392682	0.0931932	30.1892	0.0331244	0.322174		3.64099e-06	0.000578511	0.322463	0.192164
						0.108269	0	30.0444	0.033284	0.309274		1.09128e-06	0.00045683	0.309502	0.0729366													0.400777	0.0927364	27.22	0.0367377	0.33983		3.66835e-05	0.000464972	0.340062	2.40884		-0.393037	0.0927364	30.1859	0.033128	0.322752		3.6507e-06	0.000580087	0.323042	0.192153
						0.108725	0	30.0434	0.0332851	0.30973		1.09128e-06	0.00045683	0.309959	0.0729366													0.400864	0.0922796	27.1929	0.0367743	0.340295		3.63393e-05	0.000463929	0.340527	2.3916		-0.393394	0.0922796	30.1826	0.0331317	0.323332		3.96187e-06	0.000581656	0.323623	0.207969
						0.109182	0	30.0425	0.0332862	0.310187		1.09128e-06	0.00045683	0.310416	0.0729366													0.400945	0.0918228	27.166	0.0368107	0.340759		3.60167e-05	0.000463015	0.34099	2.37505		-0.393754	0.0918228	30.179	0.0331357	0.323914		4.25287e-06	0.000583217	0.324206	0.222647
						0.109639	0	30.0415	0.0332873	0.310644		1.09128e-06	0.00045683	0.310873	0.0729366													0.40102	0.0913659	27.1395	0.0368467	0.341222		3.57144e-05	0.000462215	0.341453	2.35919		-0.394117	0.0913659	30.1751	0.0331399	0.324497		4.26408e-06	0.000584768	0.324789	0.222642
						0.110096	0	30.0405	0.0332884	0.311101		1.09128e-06	0.00045683	0.311329	0.0729366													0.401091	0.0909091	27.1132	0.0368824	0.341684		3.54312e-05	0.000461515	0.341915	2.34404		-0.394482	0.0909091	30.1712	0.0331442	0.325082		4.27518e-06	0.00058631	0.325375	0.222634
						0.110553	0	30.0395	0.0332895	0.311558		1.12697e-06	0.00045683	0.311786	0.0753225													0.401156	0.0904523	27.0872	0.0369178	0.342145		3.30411e-05	0.000460903	0.342376	2.18882		-0.394849	0.0904523	30.1673	0.0331484	0.325668		4.11074e-06	0.000587842	0.325962	0.213513
						0.11101	0	30.0385	0.0332906	0.312015		1.12697e-06	0.00045683	0.312243	0.0753225													0.401217	0.0899954	27.063	0.0369509	0.342606		3.51222e-05	0.000460384	0.342836	2.32931		-0.395219	0.0899954	30.1636	0.0331526	0.326256		4.12564e-06	0.00058993	0.326551	0.213528
						0.111466	0	30.0375	0.0332918	0.312471		1.12697e-06	0.00045683	0.3127	0.0753225													0.401275	0.0895386	27.0373	0.036986	0.343067		3.92236e-05	0.000459927	0.343297	2.60389		-0.395592	0.0895386	30.1598	0.0331567	0.326846		4.43568e-06	0.000592017	0.327142	0.228766
						0.111923	0	30.0365	0.0332929	0.312928		1.12697e-06	0.00045683	0.313157	0.0753225													0.401328	0.0890818	27.0086	0.0370252	0.343527		3.89637e-05	0.000459526	0.343756	2.5889		-0.395969	0.0890818	30.1558	0.0331611	0.327438		4.85186e-06	0.000594102	0.327735	0.249352
						0.11238	0	30.0354	0.033294	0.313385		1.12697e-06	0.00045683	0.313614	0.0753225													0.401377	0.0886249	26.9802	0.0370642	0.343986		3.87194e-05	0.000459174	0.344216	2.57464		-0.396349	0.0886249	30.1514	0.033166	0.328032		4.8692e-06	0.000596185	0.32833	0.249368
						0.112837	0	30.0344	0.0332951	0.313842		1.12697e-06	0.00045683	0.31407	0.0753225													0.401424	0.0881681	26.9521	0.0371029	0.344445		3.849e-05	0.000458865	0.344675	2.56111		-0.396732	0.0881681	30.147	0.0331708	0.328628		4.84998e-06	0.000598263	0.328927	0.247521
						0.113294	0	30.0334	0.0332963	0.314299		1.12697e-06	0.00045683	0.314527	0.0753225													0.401467	0.0877113	26.9241	0.0371414	0.344904		3.82747e-05	0.000458595	0.345133	2.54828		-0.397118	0.0877113	30.1426	0.0331757	0.329227		4.73687e-06	0.000592698	0.329523	0.244019
						0.113751	0	30.0324	0.0332974	0.314756		1.12697e-06	0.00045683	0.314984	0.0753225													0.401507	0.0872545	26.8964	0.0371797	0.345363		3.80728e-05	0.00045836	0.345592	2.53614		-0.397496	0.0872545	30.1382	0.0331804	0.329819		4.58305e-06	0.000573812	0.330106	0.243865
						0.114207	0	30.0314	0.0332985	0.315212		1.12697e-06	0.00045683	0.315441	0.0753225													0.401545	0.0867976	26.8689	0.0372177	0.345821		3.78835e-05	0.000458154	0.34605	2.52466		-0.397843	0.0867976	30.1341	0.033185	0.330393		4.72307e-06	0.000557537	0.330672	0.258652
						0.114664	0	30.0304	0.0332996	0.315669		1.12697e-06	0.00045683	0.315898	0.0753225													0.401579	0.0863408	26.8416	0.0372556	0.346279		3.77063e-05	0.000457975	0.346508	2.51383		-0.398163	0.0863408	30.1298	0.0331897	0.330951		5.11203e-06	0.00054351	0.331222	0.287178
						0.115121	0	30.0293	0.0333008	0.316126		1.12697e-06	0.00045683	0.316354	0.0753225													0.401612	0.085884	26.8144	0.0372933	0.346737		3.75404e-05	0.000457819	0.346966	2.50363		-0.398457	0.085884	30.1252	0.0331948	0.331494		4.97148e-06	0.000531419	0.33176	0.285636
						0.115578	0	30.0283	0.0333019	0.316583		1.16455e-06	0.00045683	0.316811	0.0778339													0.401642	0.0854271	26.7875	0.0373309	0.347195		3.62074e-05	0.000457684	0.347424	2.41544		-0.398729	0.0854271	30.1206	0.0331998	0.332026		4.57096e-06	0.000520999	0.332286	0.267877
						0.116035	0	30.0273	0.0333031	0.31704		1.16455e-06	0.00045683	0.317268	0.0778339													0.40167	0.0849703	26.7615	0.0373671	0.347653		4.19204e-05	0.000457569	0.347881	2.79726		-0.398979	0.0849703	30.1165	0.0332044	0.332547		4.45638e-06	0.000512261	0.332803	0.265617
						0.116492	0	30.0262	0.0333042	0.317497		1.16455e-06	0.00045683	0.317725	0.0778339													0.401696	0.0845135	26.7315	0.037409	0.34811		4.17587e-05	0.000457469	0.348339	2.78708		-0.399211	0.0845135	30.1125	0.0332088	0.333059		4.35057e-06	0.000504675	0.333311	0.263208
						0.116948	0	30.0252	0.0333054	0.317953		1.16455e-06	0.00045683	0.318182	0.0778339													0.40172	0.0840566	26.7017	0.0374508	0.348568		4.16069e-05	0.000457381	0.348796	2.77748		-0.399425	0.0840566	30.1085	0.0332132	0.333563		4.25278e-06	0.000498095	0.333812	0.260691
						0.117405	0	30.0241	0.0333066	0.31841		1.16455e-06	0.00045683	0.318639	0.0778339													0.401742	0.0835998	26.6721	0.0374924	0.349025		4.14646e-05	0.000457305	0.349254	2.76845		-0.399624	0.0835998	30.1047	0.0332174	0.334062		4.26563e-06	0.000492392	0.334308	0.264506
						0.117862	0	30.0231	0.0333077	0.318867		1.16455e-06	0.00045683	0.319095	0.0778339													0.401763	0.083143	26.6426	0.0375338	0.349482		4.13313e-05	0.000457239	0.349711	2.75995		-0.399808	0.083143	30.1008	0.0332217	0.334554		4.87134e-06	0.000487455	0.334798	0.305126
						0.118319	0	30.022	0.0333089	0.319324		1.16455e-06	0.00045683	0.319552	0.0778339													0.401783	0.0826862	26.6133	0.0375752	0.34994		4.12066e-05	0.000457182	0.350168	2.75196		-0.399978	0.0826862	30.0964	0.0332266	0.335041		4.77782e-06	0.000483183	0.335283	0.301914
						0.118776	0	30.021	0.03331	0.319781		1.16455e-06	0.00045683	0.320009	0.0778339													0.401801	0.0822293	26.5842	0.0376164	0.350397		4.109e-05	0.000457132	0.350625	2.74447		-0.400135	0.0822293	30.0921	0.0332314	0.335525		4.69119e-06	0.00047949	0.335764	0.298723
						0.119233	0	30.0199	0.0333112	0.320238		1.16455e-06	0.00045683	0.320466	0.0778339													0.401817	0.0817725	26.5552	0.0376575	0.350854		4.0981e-05	0.000457089	0.351083	2.73745		-0.400281	0.0817725	30.0878	0.0332361	0.336004		4.61091e-06	0.0004763	0.336242	0.295577
						0.119689	0	30.0189	0.0333124	0.320694		1.16455e-06	0.00045683	0.320923	0.0778339													0.401833	0.0813157	26.5263	0.0376984	0.351311		4.08794e-05	0.000457052	0.35154	2.73089		-0.400415	0.0813157	30.0836	0.0332407	0.33648		4.53648e-06	0.000473547	0.336717	0.292497
						0.120146	0	30.0178	0.0333135	0.321151		1.16455e-06	0.00045683	0.32138	0.0778339													0.401847	0.0808588	26.4976	0.0377393	0.351768		4.07846e-05	0.000457019	0.351997	2.72474		-0.40054	0.0808588	30.0795	0.0332452	0.336954		4.46748e-06	0.000471172	0.337189	0.2895
						0.120603	0	30.0168	0.0333147	0.321608		1.20416e-06	0.00045683	0.321836	0.0804809													0.40186	0.080402	26.469	0.0377801	0.352225		4.27514e-05	0.000456992	0.352454	2.85632		-0.400656	0.080402	30.0755	0.0332497	0.337425		4.0468e-06	0.000469126	0.33766	0.263383
						0.12106	0	30.0157	0.0333159	0.322065		1.20416e-06	0.00045683	0.322293	0.0804809													0.401872	0.0799452	26.439	0.0378229	0.352682		4.55579e-05	0.000456969	0.352911	3.04398		-0.400762	0.0799452	30.0718	0.0332537	0.337894		3.98881e-06	0.000467402	0.338128	0.260566
						0.121517	0	30.0146	0.0333171	0.322522		1.20416e-06	0.00045683	0.32275	0.0804809													0.401884	0.0794884	26.4072	0.0378684	0.353139		4.54662e-05	0.000456948	0.353368	3.03799		-0.400861	0.0794884	30.0682	0.0332577	0.338362		4.39949e-06	0.00046591	0.338595	0.288314
						0.121974	0	30.0135	0.0333183	0.322979		1.20416e-06	0.00045683	0.323207	0.0804809													0.401894	0.0790315	26.3756	0.0379139	0.353596		4.53806e-05	0.000456931	0.353825	3.03239		-0.400953	0.0790315	30.0642	0.0332621	0.338828		4.68825e-06	0.000464618	0.33906	0.308091
						0.12243	0	30.0124	0.0333195	0.323435		1.20416e-06	0.00045683	0.323664	0.0804809													0.401904	0.0785747	26.344	0.0379593	0.354053		4.53008e-05	0.000456916	0.354281	3.02715		-0.401037	0.0785747	30.06	0.0332668	0.339292		4.63195e-06	0.000463503	0.339524	0.305124
						0.122887	0	30.0113	0.0333207	0.323892		1.20416e-06	0.00045683	0.324121	0.0804809													0.401912	0.0781179	26.3126	0.0380046	0.35451		4.52265e-05	0.000456903	0.354738	3.02227		-0.401116	0.0781179	30.0558	0.0332714	0.339756		4.57954e-06	0.00046254	0.339987	0.302299
						0.123344	0	30.0103	0.0333219	0.324349		1.20416e-06	0.00045683	0.324577	0.0804809													0.401921	0.077661	26.2814	0.0380498	0.354967		4.51573e-05	0.000456892	0.355195	3.01772		-0.401188	0.077661	30.0517	0.033276	0.340218		4.53079e-06	0.000461711	0.340449	0.299618
						0.123801	0	30.0092	0.0333231	0.324806		1.20416e-06	0.00045683	0.325034	0.0804809													0.401928	0.0772042	26.2502	0.0380949	0.355424		4.5093e-05	0.000456883	0.355652	3.01348		-0.401255	0.0772042	30.0476	0.0332805	0.34068		4.48545e-06	0.000460998	0.34091	0.297079
						0.124258	0	30.0081	0.0333243	0.325263		1.20416e-06	0.00045683	0.325491	0.0804809													0.401935	0.0767474	26.2192	0.03814	0.355881		4.50332e-05	0.000456874	0.356109	3.00955		-0.401317	0.0767474	30.0435	0.033285	0.341141		4.44331e-06	0.000460384	0.341371	0.29468
						0.124714	0	30.007	0.0333255	0.32572		1.20416e-06	0.00045683	0.325948	0.0804809													0.401942	0.0762905	26.1882	0.0381851	0.356337		4.49778e-05	0.000456868	0.356566	3.00589		-0.401374	0.0762905	30.0395	0.0332895	0.341601		4.40417e-06	0.000459858	0.341831	0.292418
						0.125171	0	30.0059	0.0333267	0.326176		1.20416e-06	0.00045683	0.326405	0.0804809													0.401947	0.0758337	26.1574	0.0382301	0.356794		4.49265e-05	0.000456862	0.357023	3.00249		-0.401427	0.0758337	30.0356	0.0332939	0.342061		4.36782e-06	0.000459406	0.342291	0.29029
						0.125628	0	30.0048	0.033328	0.326633		1.24596e-06	0.00045683	0.326862	0.0832748													0.401953	0.0753769	26.1267	0.038275	0.357251		4.90915e-05	0.000456857	0.35748	3.28088		-0.401475	0.0753769	30.0316	0.0332982	0.342521		3.89889e-06	0.00045902	0.34275	0.259343
						0.126085	0	30.0037	0.0333292	0.32709		1.24596e-06	0.00045683	0.327318	0.0832748													0.401958	0.0749201	26.0933	0.0383241	0.357708		5.03716e-05	0.000456852	0.357936	3.36647		-0.40152	0.0749201	30.0281	0.0333021	0.34298		4.66926e-06	0.000458692	0.343209	0.310808
						0.126542	0	30.0026	0.0333304	0.327547		1.24596e-06	0.00045683	0.327775	0.0832748													0.401962	0.0744632	26.059	0.0383744	0.358165		5.03224e-05	0.000456849	0.358393	3.36321		-0.401561	0.0744632	30.0239	0.0333068	0.343438		4.69184e-06	0.000458411	0.343667	0.312502
						0.126999	0	30.0015	0.0333317	0.328004		1.24596e-06	0.00045683	0.328232	0.0832748													0.401967	0.0740064	26.0249	0.0384248	0.358622		5.02769e-05	0.000456846	0.35885	3.36019		-0.4016	0.0740064	30.0197	0.0333115	0.343897		4.65992e-06	0.000458171	0.344126	0.310539
						0.127455	0	30.0004	0.0333329	0.32846		1.24596e-06	0.00045683	0.328689	0.0832748													0.40197	0.0735496	25.9909	0.038475	0.359079		5.02348e-05	0.000456843	0.359307	3.35739		-0.401635	0.0735496	30.0155	0.0333162	0.344355		4.63031e-06	0.000457966	0.344584	0.308703
						0.127912	0	29.9992	0.0333342	0.328917		1.24596e-06	0.00045683	0.329146	0.0832748													0.401974	0.0730927	25.957	0.0385253	0.359535		5.01959e-05	0.000456841	0.359764	3.35481		-0.401667	0.0730927	30.0113	0.0333208	0.344813		4.60285e-06	0.00045779	0.345042	0.30699
						0.128369	0	29.9981	0.0333354	0.329374		1.24596e-06	0.00045683	0.329603	0.0832748													0.401977	0.0726359	25.9232	0.0385755	0.359992		5.016e-05	0.000456839	0.360221	3.35242		-0.401696	0.0726359	30.0072	0.0333254	0.345271		4.57741e-06	0.000457641	0.345499	0.305393
						0.128826	0	29.997	0.0333367	0.329831		1.24596e-06	0.00045683	0.330059	0.0832748													0.40198	0.0721791	25.8895	0.0386256	0.360449		5.01269e-05	0.000456838	0.360678	3.35023		-0.401724	0.0721791	30.003	0.03333	0.345728		4.55387e-06	0.000457514	0.345957	0.303907
						0.129283	0	29.9959	0.0333379	0.330288		1.24596e-06	0.00045683	0.330516	0.0832748													0.401983	0.0717222	25.856	0.0386758	0.360906		5.00965e-05	0.000456836	0.361134	3.3482		-0.401749	0.0717222	29.9989	0.0333345	0.346186		4.53209e-06	0.000457406	0.346414	0.302525
						0.12974	0	29.9948	0.0333392	0.330745		1.24596e-06	0.00045683	0.330973	0.0832748													0.401985	0.0712654	25.8225	0.0387259	0.361363		5.00684e-05	0.000456835	0.361591	3.34633		-0.401772	0.0712654	29.9949	0.0333391	0.346643		4.51196e-06	0.000457315	0.346872	0.301241
						0.130196	0	29.9936	0.0333404	0.331201		1.24596e-06	0.00045683	0.33143	0.0832748													0.401988	0.0708086	25.7892	0.0387759	0.36182		5.00427e-05	0.000456834	0.362048	3.34462		-0.401793	0.0708086	29.9908	0.0333436	0.3471		4.49337e-06	0.000457238	0.347329	0.300051
						0.130653	0	29.9925	0.0333417	0.331658		1.29013e-06	0.00045683	0.331887	0.0862274													0.40199	0.0703518	25.756	0.038826	0.362276		5.65786e-05	0.000456833	0.362505	3.78145		-0.401812	0.0703518	29.9868	0.0333481	0.347558		4.55664e-06	0.000457172	0.347786	0.304319
						0.13111	0	29.9913	0.0333429	0.332115		1.29013e-06	0.00045683	0.332344	0.0862274													0.401992	0.0698949	25.7185	0.0388825	0.362733		5.7142e-05	0.000456833	0.362962	3.81912		-0.40183	0.0698949	29.9827	0.0333526	0.348015		4.94531e-06	0.000457116	0.348243	0.330317
						0.131567	0	29.9902	0.0333442	0.332572		1.29013e-06	0.00045683	0.3328	0.0862274													0.401993	0.0694381	25.6807	0.0389397	0.36319		5.71174e-05	0.000456832	0.363419	3.81747		-0.401846	0.0694381	29.9782	0.0333576	0.348472		4.92771e-06	0.000457069	0.348701	0.329176
						0.132024	0	29.989	0.0333455	0.333029		1.29013e-06	0.00045683	0.333257	0.0862274													0.401995	0.0689813	25.6431	0.0389968	0.363647		5.70949e-05	0.000456832	0.363875	3.81597		-0.401861	0.0689813	29.9738	0.0333625	0.348929		4.91154e-06	0.000457029	0.349158	0.328125
						0.132481	0	29.9879	0.0333468	0.333486		1.29013e-06	0.00045683	0.333714	0.0862274													0.401996	0.0685244	25.6056	0.0390539	0.364104		5.70743e-05	0.000456831	0.364332	3.8146		-0.401874	0.0685244	29.9694	0.0333674	0.349386		4.8967e-06	0.000456996	0.349615	0.327157
						0.132937	0	29.9867	0.0333481	0.333942		1.29013e-06	0.00045683	0.334171	0.0862274													0.401998	0.0680676	25.5683	0.039111	0.364561		5.70555e-05	0.000456831	0.364789	3.81335		-0.401887	0.0680676	29.965	0.0333723	0.349843		4.88308e-06	0.000456968	0.350072	0.326266
						0.133394	0	29.9855	0.0333494	0.334399		1.29013e-06	0.00045683	0.334628	0.0862274													0.401999	0.0676108	25.531	0.039168	0.365017		5.70384e-05	0.000456831	0.365246	3.81221		-0.401898	0.0676108	29.9606	0.0333772	0.3503		4.87058e-06	0.000456945	0.350529	0.325448
						0.133851	0	29.9844	0.0333507	0.334856		1.29013e-06	0.00045683	0.335085	0.0862274													0.402	0.067154	25.4939	0.0392251	0.365474		5.70228e-05	0.000456831	0.365703	3.81116		-0.401908	0.067154	29.9562	0.033382	0.350757		4.85913e-06	0.000456926	0.350985	0.324696
						0.134308	0	29.9832	0.033352	0.335313		1.29013e-06	0.00045683	0.335541	0.0862274													0.402001	0.0666971	25.4569	0.0392821	0.365931		5.70085e-05	0.00045683	0.36616	3.81021		-0.401917	0.0666971	29.9519	0.0333869	0.351214		4.84864e-06	0.000456909	0.351442	0.324007
						0.134765	0	29.9821	0.0333533	0.33577		1.29013e-06	0.00045683	0.335998	0.0862274													0.402002	0.0662403	25.42	0.0393391	0.366388		5.69956e-05	0.00045683	0.366616	3.80935		-0.401926	0.0662403	29.9475	0.0333918	0.351671		4.83903e-06	0.000456896	0.351899	0.323374
						0.135222	0	29.9809	0.0333546	0.336227		1.29013e-06	0.00045683	0.336455	0.0862274													0.402002	0.0657835	25.3832	0.0393961	0.366845		5.69837e-05	0.00045683	0.367073	3.80856		-0.401934	0.0657835	29.9432	0.0333966	0.352128		4.83024e-06	0.000456885	0.352356	0.322795
						0.135678	0	29.9797	0.0333558	0.336683		1.33688e-06	0.00045683	0.336912	0.089352													0.402003	0.0653266	25.3466	0.0394531	0.367302		6.81946e-05	0.00045683	0.36753	4.55785		-0.401941	0.0653266	29.9388	0.0334014	0.352585		5.38951e-06	0.000456875	0.352813	0.360177
						0.136135	0	29.9785	0.0333572	0.33714		1.33688e-06	0.00045683	0.337369	0.089352													0.402004	0.0648698	25.3028	0.0395213	0.367758		6.84642e-05	0.00045683	0.367987	4.57587		-0.401947	0.0648698	29.934	0.0334068	0.353041		5.57492e-06	0.000456867	0.35327	0.372575
						0.136592	0	29.9773	0.0333585	0.337597		1.33688e-06	0.00045683	0.337825	0.089352													0.402004	0.064413	25.2591	0.0395897	0.368215		6.84528e-05	0.00045683	0.368444	4.57511		-0.401953	0.064413	29.929	0.0334124	0.353498		5.56655e-06	0.00045686	0.353727	0.372021
						0.137049	0	29.9761	0.0333599	0.338054		1.33688e-06	0.00045683	0.338282	0.089352													0.402005	0.0639561	25.2155	0.0396582	0.368672		6.84425e-05	0.00045683	0.368901	4.57442		-0.401958	0.0639561	29.924	0.033418	0.353955		5.55895e-06	0.000456855	0.354184	0.371518
						0.137506	0	29.9749	0.0333612	0.338511		1.33688e-06	0.00045683	0.338739	0.089352													0.402005	0.0634993	25.172	0.0397266	0.369129		6.84331e-05	0.00045683	0.369357	4.57379		-0.401963	0.0634993	29.9191	0.0334235	0.354412		5.55205e-06	0.000456851	0.35464	0.37106
						0.137963	0	29.9737	0.0333625	0.338968		1.33688e-06	0.00045683	0.339196	0.089352													0.402006	0.0630425	25.1287	0.0397951	0.369586		6.84247e-05	0.00045683	0.369814	4.57323		-0.401968	0.0630425	29.9141	0.0334291	0.354869		5.54578e-06	0.000456847	0.355097	0.370644
						0.138419	0	29.9725	0.0333639	0.339424		1.33688e-06	0.00045683	0.339653	0.089352													0.402006	0.0625857	25.0856	0.0398635	0.370043		6.84171e-05	0.00045683	0.370271	4.57272		-0.401972	0.0625857	29.9091	0.0334346	0.355326		5.54009e-06	0.000456844	0.355554	0.370266
						0.138876	0	29.9713	0.0333652	0.339881		1.33688e-06	0.00045683	0.34011	0.089352													0.402007	0.0621288	25.0426	0.0399319	0.370499		6.84102e-05	0.00045683	0.370728	4.57226		-0.401975	0.0621288	29.9042	0.0334402	0.355783		5.53492e-06	0.000456841	0.356011	0.369922
						0.139333	0	29.9701	0.0333665	0.340338		1.33688e-06	0.00045683	0.340566	0.089352													0.402007	0.061672	24.9998	0.0400003	0.370956		6.8404e-05	0.00045683	0.371185	4.57185		-0.401978	0.061672	29.8992	0.0334457	0.356239		5.53022e-06	0.000456839	0.356468	0.36961
						0.13979	0	29.9689	0.0333679	0.340795		1.33688e-06	0.00045683	0.341023	0.089352													0.402007	0.0612152	24.9571	0.0400687	0.371413		6.83984e-05	0.00045683	0.371641	4.57147		-0.401981	0.0612152	29.8943	0.0334512	0.356696		5.52596e-06	0.000456837	0.356925	0.369327
						0.140247	0	29.9677	0.0333692	0.341252		1.33688e-06	0.00045683	0.34148	0.089352													0.402007	0.0607583	24.9146	0.0401371	0.37187		6.83933e-05	0.00045683	0.372098	4.57113		-0.401984	0.0607583	29.8893	0.0334567	0.357153		5.52209e-06	0.000456836	0.357382	0.369069
						0.140704	0	29.9665	0.0333706	0.341709		1.38642e-06	0.00045683	0.341937	0.0926629													0.402008	0.0603015	24.8722	0.0402055	0.372327		8.78542e-05	0.00045683	0.372555	5.87182		-0.401987	0.0603015	29.8844	0.0334623	0.35761		6.68359e-06	0.000456835	0.357838	0.446699
						0.14116	0	29.9653	0.0333719	0.342165		1.38642e-06	0.00045683	0.342394	0.0926629													0.402008	0.0598447	24.818	0.0402934	0.372784		8.80045e-05	0.00045683	0.373012	5.88187		-0.401989	0.0598447	29.8784	0.0334689	0.358067		6.78549e-06	0.000456834	0.358295	0.45351
						0.141617	0	29.964	0.0333733	0.342622		1.38642e-06	0.00045683	0.342851	0.0926629													0.402008	0.0593878	24.7639	0.0403814	0.37324		8.79996e-05	0.00045683	0.373469	5.88154		-0.401991	0.0593878	29.8724	0.0334757	0.358524		6.78185e-06	0.000456833	0.358752	0.453268
						0.142074	0	29.9628	0.0333747	0.343079		1.38642e-06	0.00045683	0.343307	0.0926629													0.402008	0.058931	24.71	0.0404694	0.373697		8.79951e-05	0.00045683	0.373926	5.88124		-0.401993	0.058931	29.8663	0.0334825	0.35898		6.77853e-06	0.000456833	0.359209	0.453047
						0.142531	0	29.9616	0.0333761	0.343536		1.38642e-06	0.00045683	0.343764	0.0926629													0.402008	0.0584742	24.6564	0.0405574	0.374154		8.79911e-05	0.00045683	0.374382	5.88097		-0.401994	0.0584742	29.8603	0.0334893	0.359437		6.77549e-06	0.000456832	0.359666	0.452844
						0.142988	0	29.9603	0.0333775	0.343993		1.38642e-06	0.00045683	0.344221	0.0926629													0.402009	0.0580174	24.6031	0.0406454	0.374611		8.79874e-05	0.00045683	0.374839	5.88072		-0.401996	0.0580174	29.8542	0.0334961	0.359894		6.77272e-06	0.000456832	0.360123	0.452659
						0.143444	0	29.9591	0.0333789	0.34445		1.38642e-06	0.00045683	0.344678	0.0926629													0.402009	0.0575605	24.5499	0.0407333	0.375068		8.7984e-05	0.00045683	0.375296	5.8805		-0.401997	0.0575605	29.8482	0.0335028	0.360351		6.77019e-06	0.000456831	0.360579	0.452491
						0.143901	0	29.9578	0.0333803	0.344906		1.38642e-06	0.00045683	0.345135	0.0926629													0.402009	0.0571037	24.497	0.0408213	0.375525		8.7981e-05	0.00045683	0.375753	5.88029		-0.401998	0.0571037	29.8422	0.0335096	0.360808		6.76788e-06	0.000456831	0.361036	0.452337
						0.144358	0	29.9566	0.0333816	0.345363		1.38642e-06	0.00045683	0.345592	0.0926629													0.402009	0.0566469	24.4443	0.0409093	0.375981		8.79782e-05	0.00045683	0.37621	5.88011		-0.401999	0.0566469	29.8362	0.0335164	0.361265		6.76578e-06	0.000456831	0.361493	0.452196
						0.144815	0	29.9553	0.033383	0.34582		1.38642e-06	0.00045683	0.346048	0.0926629													0.402009	0.05619	24.3919	0.0409973	0.376438		8.79757e-05	0.00045683	0.376667	5.87994		-0.402	0.05619	29.8301	0.0335231	0.361721		6.76386e-06	0.000456831	0.36195	0.452069
						0.145272	0	29.9541	0.0333844	0.346277		1.38642e-06	0.00045683	0.346505	0.0926629													0.402009	0.0557332	24.3396	0.0410853	0.376895		8.79734e-05	0.00045683	0.377123	5.87979		-0.402001	0.0557332	29.8241	0.0335299	0.362178		6.76212e-06	0.00045683	0.362407	0.451952
						0.145729	0	29.9528	0.0333858	0.346734		1.43898e-06	0.00045683	0.346962	0.0961759													0.402009	0.0552764	24.2876	0.0411732	0.377352		0.000110098	0.00045683	0.37758	7.35849		-0.402002	0.0552764	29.8181	0.0335367	0.362635		7.98462e-06	0.00045683	0.362864	0.53366
						0.146185	0	29.9516	0.0333872	0.34719		1.43898e-06	0.00045683	0.347419	0.0961759													0.402009	0.0548196	24.2229	0.0412833	0.377809		0.000110174	0.00045683	0.378037	7.36357		-0.402003	0.0548196	29.811	0.0335447	0.363092		8.0331e-06	0.00045683	0.36332	0.536899
						0.146642	0	29.9503	0.0333887	0.347647		1.43898e-06	0.00045683	0.347876	0.0961759													0.402009	0.0543627	24.1584	0.0413935	0.378266		0.000110172	0.00045683	0.378494	7.36343		-0.402004	0.0543627	29.8039	0.0335527	0.363549		8.03158e-06	0.00045683	0.363777	0.536798
						0.147099	0	29.949	0.0333901	0.348104		1.43898e-06	0.00045683	0.348333	0.0961759													0.402009	0.0539059	24.0942	0.0415037	0.378722		0.00011017	0.00045683	0.378951	7.3633		-0.402004	0.0539059	29.7967	0.0335607	0.364006		8.03014e-06	0.00045683	0.364234	0.536702
						0.147556	0	29.9477	0.0333916	0.348561		1.43898e-06	0.00045683	0.348789	0.0961759													0.40201	0.0534491	24.0305	0.0416138	0.379179		0.000110168	0.00045683	0.379408	7.36318		-0.402005	0.0534491	29.7896	0.0335688	0.364462		8.02879e-06	0.00045683	0.364691	0.536612
						0.148013	0	29.9464	0.033393	0.349018		1.43898e-06	0.00045683	0.349246	0.0961759													0.40201	0.0529922	23.967	0.041724	0.379636		0.000110166	0.00045683	0.379864	7.36306		-0.402005	0.0529922	29.7825	0.0335768	0.364919		8.02752e-06	0.00045683	0.365148	0.536527
						0.14847	0	29.9451	0.0333944	0.349475		1.43898e-06	0.00045683	0.349703	0.0961759													0.40201	0.0525354	23.9039	0.0418342	0.380093		0.000110165	0.00045683	0.380321	7.36296		-0.402006	0.0525354	29.7754	0.0335848	0.365376		8.02634e-06	0.00045683	0.365605	0.536448
						0.148926	0	29.9438	0.0333959	0.349931		1.43898e-06	0.00045683	0.35016	0.0961759													0.40201	0.0520786	23.8411	0.0419443	0.38055		0.000110163	0.00045683	0.380778	7.36286		-0.402006	0.0520786	29.7683	0.0335928	0.365833		8.02524e-06	0.00045683	0.366061	0.536375
						0.149383	0	29.9425	0.0333973	0.350388		1.43898e-06	0.00045683	0.350617	0.0961759													0.40201	0.0516217	23.7787	0.0420545	0.381006		0.000110162	0.00045683	0.381235	7.36276		-0.402007	0.0516217	29.7611	0.0336009	0.36629		8.02422e-06	0.00045683	0.366518	0.536307
						0.14984	0	29.9412	0.0333988	0.350845		1.43898e-06	0.00045683	0.351074	0.0961759													0.40201	0.0511649	23.7165	0.0421647	0.381463		0.00011016	0.00045683	0.381692	7.36268		-0.402007	0.0511649	29.754	0.0336089	0.366747		8.02328e-06	0.00045683	0.366975	0.536244
						0.150297	0	29.9399	0.0334002	0.351302		1.43898e-06	0.00045683	0.35153	0.0961759													0.40201	0.0507081	23.6547	0.0422748	0.38192		0.000110159	0.00045683	0.382149	7.3626		-0.402008	0.0507081	29.7469	0.0336169	0.367203		8.02242e-06	0.00045683	0.367432	0.536186
						0.150754	0	29.9387	0.0334016	0.351759		1.49483e-06	0.00045683	0.351987	0.0999081													0.40201	0.0502513	23.5933	0.042385	0.382377		0.000110863	0.00045683	0.382605	7.40967		-0.402008	0.0502513	29.7398	0.0336249	0.36766		7.64263e-06	0.00045683	0.367889	0.510802
						0.151211	0	29.9373	0.0334031	0.352216		1.49483e-06	0.00045683	0.352444	0.0999081													0.40201	0.0497944	23.5317	0.0424959	0.382834		0.000110883	0.00045683	0.383062	7.41094		-0.402008	0.0497944	29.7331	0.0336326	0.368117		7.65285e-06	0.00045683	0.368345	0.511486
						0.151667	0	29.936	0.0334046	0.352672		1.49483e-06	0.00045683	0.352901	0.0999081													0.40201	0.0493376	23.4705	0.0426067	0.383291		0.000110881	0.00045683	0.383519	7.41085		-0.402008	0.0493376	29.7263	0.0336402	0.368574		7.65184e-06	0.00045683	0.368802	0.511418
						0.152124	0	29.9346	0.0334061	0.353129		1.49483e-06	0.00045683	0.353358	0.0999081													0.40201	0.0488808	23.4095	0.0427176	0.383747		0.00011088	0.00045683	0.383976	7.41077		-0.402008	0.0488808	29.7196	0.0336479	0.369031		7.65101e-06	0.00045683	0.369259	0.511363
						0.152581	0	29.9333	0.0334076	0.353586		1.49483e-06	0.00045683	0.353815	0.0999081													0.40201	0.0484239	23.3489	0.0428285	0.384204		0.000110879	0.00045683	0.384433	7.4107		-0.402009	0.0484239	29.7128	0.0336555	0.369488		7.65032e-06	0.00045683	0.369716	0.511317
						0.153038	0	29.932	0.0334091	0.354043		1.49483e-06	0.00045683	0.354271	0.0999081													0.40201	0.0479671	23.2886	0.0429394	0.384661		0.000110878	0.00045683	0.38489	7.41064		-0.402009	0.0479671	29.706	0.0336632	0.369944		7.64974e-06	0.00045683	0.370173	0.511278
						0.153495	0	29.9306	0.0334106	0.3545		1.49483e-06	0.00045683	0.354728	0.0999081													0.40201	0.0475103	23.2287	0.0430503	0.385118		0.000110877	0.00045683	0.385346	7.4106		-0.402009	0.0475103	29.6993	0.0336708	0.370401		7.64925e-06	0.00045683	0.37063	0.511245
						0.153952	0	29.9293	0.0334121	0.354957		1.49483e-06	0.00045683	0.355185	0.0999081													0.40201	0.0470534	23.169	0.0431611	0.385575		0.000110877	0.00045683	0.385803	7.41056		-0.402009	0.0470534	29.6926	0.0336785	0.370858		7.64884e-06	0.00045683	0.371086	0.511218
						0.154408	0	29.9279	0.0334136	0.355413		1.49483e-06	0.00045683	0.355642	0.0999081													0.40201	0.0465966	23.1096	0.043272	0.386032		0.000110876	0.00045683	0.38626	7.41053		-0.402009	0.0465966	29.6858	0.0336861	0.371315		7.64849e-06	0.00045683	0.371543	0.511194
						0.154865	0	29.9266	0.0334151	0.35587		1.49483e-06	0.00045683	0.356099	0.0999081													0.40201	0.0461398	23.0506	0.0433829	0.386488		0.000110876	0.00045683	0.386717	7.4105		-0.402009	0.0461398	29.6791	0.0336938	0.371772		7.64818e-06	0.00045683	0.372	0.511174
						0.155322	0	29.9253	0.0334166	0.356327		1.49483e-06	0.00045683	0.356556	0.0999081													0.40201	0.045683	22.9918	0.0434938	0.386945		0.000110875	0.00045683	0.387174	7.41047		-0.402009	0.045683	29.6723	0.0337014	0.372229		7.64792e-06	0.00045683	0.372457	0.511156
						0.155779	0	29.9239	0.0334181	0.356784		1.55423e-06	0.00045683	0.357012	0.103878													0.40201	0.0452261	22.9333	0.0436046	0.387402		0.000280943	0.00045683	0.387631	18.7771		-0.402009	0.0452261	29.6656	0.0337091	0.372685		1.75864e-05	0.00045683	0.372914	1.17541
						0.156236	0	29.9225	0.0334196	0.357241		1.55423e-06	0.00045683	0.357469	0.103878													0.40201	0.0447693	22.7865	0.0438856	0.387859		0.000280977	0.00045683	0.388087	18.7794		-0.402009	0.0447693	29.6501	0.0337267	0.373142		1.76037e-05	0.00045683	0.373371	1.17656
						0.156693	0	29.9211	0.0334212	0.357698		1.55423e-06	0.00045683	0.357926	0.103878													0.40201	0.0443125	22.6416	0.0441666	0.388316		0.000280977	0.00045683	0.388544	18.7794		-0.402009	0.0443125	29.6347	0.0337443	0.373599		1.76036e-05	0.00045683	0.373827	1.17655
						0.157149	0	29.9197	0.0334227	0.358154		1.55423e-06	0.00045683	0.358383	0.103878													0.40201	0.0438556	22.4984	0.0444475	0.388773		0.000280977	0.00045683	0.389001	18.7794		-0.40201	0.0438556	29.6192	0.0337619	0.374056		1.76035e-05	0.00045683	0.374284	1.17655
						0.157606	0	29.9184	0.0334243	0.358611		1.55423e-06	0.00045683	0.35884	0.103878													0.40201	0.0433988	22.3571	0.0447285	0.389229		0.000280977	0.00045683	0.389458	18.7793		-0.40201	0.0433988	29.6038	0.0337795	0.374513		1.76033e-05	0.00045683	0.374741	1.17654
						0.158063	0	29.917	0.0334258	0.359068		1.55423e-06	0.00045683	0.359296	0.103878													0.40201	0.042942	22.2175	0.0450095	0.389686		0.000280976	0.00045683	0.389915	18.7793		-0.40201	0.042942	29.5884	0.0337971	0.37497		1.76032e-05	0.00045683	0.375198	1.17652
						0.15852	0	29.9156	0.0334274	0.359525		1.55423e-06	0.00045683	0.359753	0.103878													0.40201	0.0424852	22.0797	0.0452905	0.390143		0.000280976	0.00045683	0.390371	18.7793		-0.40201	0.0424852	29.573	0.0338147	0.375426		1.7603e-05	0.00045683	0.375655	1.17651
						0.158977	0	29.9142	0.033429	0.359982		1.55423e-06	0.00045683	0.36021	0.103878													0.40201	0.0420283	21.9436	0.0455714	0.3906		0.000280976	0.00045683	0.390828	18.7793		-0.40201	0.0420283	29.5576	0.0338323	0.375883		1.76028e-05	0.00045683	0.376112	1.1765
						0.159434	0	29.9128	0.0334305	0.360439		1.55423e-06	0.00045683	0.360667	0.103878													0.40201	0.0415715	21.8091	0.0458524	0.391057		0.000280975	0.00045683	0.391285	18.7793		-0.40201	0.0415715	29.5422	0.0338499	0.37634		1.76026e-05	0.00045683	0.376568	1.17649
						0.15989	0	29.9114	0.0334321	0.360895		1.55423e-06	0.00045683	0.361124	0.103878													0.40201	0.0411147	21.6763	0.0461334	0.391514		0.000280975	0.00045683	0.391742	18.7793		-0.40201	0.0411147	29.5268	0.0338675	0.376797		1.76024e-05	0.00045683	0.377025	1.17647
						0.160347	0	29.91	0.0334336	0.361352		1.55423e-06	0.00045683	0.361581	0.103878													0.40201	0.0406578	21.5451	0.0464144	0.39197		0.000280975	0.00045683	0.392199	18.7792		-0.40201	0.0406578	29.5115	0.0338851	0.377254		1.76022e-05	0.00045683	0.377482	1.17646
						0.160804	0	29.9086	0.0334352	0.361809		1.61751e-06	0.00045683	0.362037	0.108108													0.40201	0.040201	21.4154	0.0466953	0.392427		5.49164e-05	0.00045683	0.392656	3.67039		-0.40201	0.040201	29.4962	0.0339027	0.37771		3.24453e-06	0.00045683	0.377939	0.216851
						0.161261	0	29.9072	0.0334368	0.362266		1.61751e-06	0.00045683	0.362494	0.108108													0.40201	0.0397442	21.3903	0.0467503	0.392884		5.4916e-05	0.00045683	0.393112	3.67036		-0.40201	0.0397442	29.4934	0.0339059	0.378167		3.24407e-06	0.00045683	0.378396	0.21682
						0.161718	0	29.9057	0.0334384	0.362723		1.61751e-06	0.00045683	0.362951	0.108108													0.40201	0.0392873	21.3652	0.0468052	0.393341		5.49157e-05	0.00045683	0.393569	3.67034		-0.40201	0.0392873	29.4905	0.0339092	0.378624		3.24388e-06	0.00045683	0.378853	0.216808
						0.162175	0	29.9043	0.03344	0.36318		1.61751e-06	0.00045683	0.363408	0.108108													0.40201	0.0388305	21.3401	0.0468601	0.393798		5.49154e-05	0.00045683	0.394026	3.67032		-0.40201	0.0388305	29.4877	0.0339124	0.379081		3.24372e-06	0.00045683	0.379309	0.216797
						0.162631	0	29.9028	0.0334416	0.363636		1.61751e-06	0.00045683	0.363865	0.108108													0.40201	0.0383737	21.3151	0.046915	0.394255		5.49151e-05	0.00045683	0.394483	3.6703		-0.40201	0.0383737	29.4849	0.0339157	0.379538		3.24357e-06	0.00045683	0.379766	0.216787
						0.163088	0	29.9014	0.0334433	0.364093		1.61751e-06	0.00045683	0.364322	0.108108													0.40201	0.0379169	21.2902	0.0469699	0.394711		5.49148e-05	0.00045683	0.39494	3.67029		-0.40201	0.0379169	29.4821	0.0339189	0.379995		3.24343e-06	0.00045683	0.380223	0.216778
						0.163545	0	29.8999	0.0334449	0.36455		1.61751e-06	0.00045683	0.364778	0.108108													0.40201	0.03746	21.2654	0.0470248	0.395168		5.49146e-05	0.00045683	0.395397	3.67027		-0.40201	0.03746	29.4793	0.0339222	0.380451		3.24332e-06	0.00045683	0.38068	0.21677
						0.164002	0	29.8985	0.0334465	0.365007		1.61751e-06	0.00045683	0.365235	0.108108													0.40201	0.0370032	21.2406	0.0470797	0.395625		5.49144e-05	0.00045683	0.395853	3.67026		-0.40201	0.0370032	29.4764	0.0339254	0.380908		3.24321e-06	0.00045683	0.381137	0.216763
						0.164459	0	29.8971	0.0334481	0.365464		1.61751e-06	0.00045683	0.365692	0.108108													0.40201	0.0365464	21.2158	0.0471347	0.396082		5.49143e-05	0.00045683	0.39631	3.67025		-0.40201	0.0365464	29.4736	0.0339286	0.381365		3.24312e-06	0.00045683	0.381594	0.216757
						0.164915	0	29.8956	0.0334497	0.365921		1.61751e-06	0.00045683	0.366149	0.108108													0.40201	0.0360895	21.1911	0.0471896	0.396539		5.49141e-05	0.00045683	0.396767	3.67024		-0.40201	0.0360895	29.4708	0.0339319	0.381822		3.24305e-06	0.00045683	0.38205	0.216752
						0.165372	0	29.8942	0.0334513	0.366377		1.61751e-06	0.00045683	0.366606	0.108108													0.40201	0.0356327	21.1665	0.0472445	0.396996		5.4914e-05	0.00045683	0.397224	3.67023		-0.40201	0.0356327	29.468	0.0339351	0.382279		3.24298e-06	0.00045683	0.382507	0.216748
						0.165829	0	29.8927	0.033453	0.366834		1.685e-06	0.00045683	0.367063	0.112618													0.40201	0.0351759	21.1419	0.0472994	0.397452		0.00015544	0.00045683	0.397681	10.389		-0.40201	0.0351759	29.4652	0.0339384	0.382736		8.66031e-06	0.00045683	0.382964	0.57882
						0.166286	0	29.8912	0.0334547	0.367291		1.685e-06	0.00045683	0.367519	0.112618													0.40201	0.034719	21.0727	0.0474548	0.397909		0.00015544	0.00045683	0.398138	10.389		-0.40201	0.034719	29.4577	0.033947	0.383192		8.66027e-06	0.00045683	0.383421	0.578818
						0.166743	0	29.8897	0.0334563	0.367748		1.685e-06	0.00045683	0.367976	0.112618													0.40201	0.0342622	21.0039	0.0476103	0.398366		0.00015544	0.00045683	0.398594	10.389		-0.40201	0.0342622	29.4501	0.0339557	0.383649		8.66023e-06	0.00045683	0.383878	0.578815
						0.1672	0	29.8882	0.033458	0.368205		1.685e-06	0.00045683	0.368433	0.112618													0.40201	0.0338054	20.9355	0.0477657	0.398823		0.00015544	0.00045683	0.399051	10.389		-0.40201	0.0338054	29.4426	0.0339643	0.384106		8.66021e-06	0.00045683	0.384335	0.578814
						0.167656	0	29.8867	0.0334597	0.368661		1.685e-06	0.00045683	0.36889	0.112618													0.40201	0.0333486	20.8676	0.0479212	0.39928		0.00015544	0.00045683	0.399508	10.389		-0.40201	0.0333486	29.4351	0.033973	0.384563		8.6602e-06	0.00045683	0.384791	0.578813
						0.168113	0	29.8852	0.0334614	0.369118		1.685e-06	0.00045683	0.369347	0.112618													0.40201	0.0328917	20.8001	0.0480766	0.399737		0.00015544	0.00045683	0.399965	10.389		-0.40201	0.0328917	29.4276	0.0339817	0.38502		8.66019e-06	0.00045683	0.385248	0.578812
						0.16857	0	29.8837	0.0334631	0.369575		1.685e-06	0.00045683	0.369804	0.112618													0.40201	0.0324349	20.7331	0.048232	0.400193		0.00015544	0.00045683	0.400422	10.389		-0.40201	0.0324349	29.4201	0.0339903	0.385477		8.66019e-06	0.00045683	0.385705	0.578812
						0.169027	0	29.8822	0.0334648	0.370032		1.685e-06	0.00045683	0.37026	0.112618													0.40201	0.0319781	20.6665	0.0483875	0.40065		0.00015544	0.00045683	0.400879	10.389		-0.40201	0.0319781	29.4126	0.033999	0.385933		8.66018e-06	0.00045683	0.386162	0.578812
						0.169484	0	29.8807	0.0334664	0.370489		1.685e-06	0.00045683	0.370717	0.112618													0.40201	0.0315212	20.6003	0.0485429	0.401107		0.00015544	0.00045683	0.401335	10.389		-0.40201	0.0315212	29.4051	0.0340076	0.38639		8.66018e-06	0.00045683	0.386619	0.578812
						0.169941	0	29.8792	0.0334681	0.370946		1.685e-06	0.00045683	0.371174	0.112618													0.40201	0.0310644	20.5346	0.0486984	0.401564		0.00015544	0.00045683	0.401792	10.389		-0.40201	0.0310644	29.3977	0.0340163	0.386847		8.66018e-06	0.00045683	0.387075	0.578812
						0.170397	0	29.8777	0.0334698	0.371402		1.685e-06	0.00045683	0.371631	0.112618													0.40201	0.0306076	20.4692	0.0488538	0.402021		0.00015544	0.00045683	0.402249	10.389		-0.40201	0.0306076	29.3902	0.034025	0.387304		8.66018e-06	0.00045683	0.387532	0.578811
						0.170854	0	29.8762	0.0334715	0.371859		1.75708e-06	0.00045683	0.372088	0.117436													0.40201	0.0301508	20.4043	0.0490092	0.402477		0.00198961	0.00045683	0.402706	132.977		-0.40201	0.0301508	29.3827	0.0340336	0.387761		7.55429e-05	0.00045683	0.387989	5.04898
						0.171311	0	29.8746	0.0334733	0.372316		1.75708e-06	0.00045683	0.372545	0.117436													0.40201	0.0296939	19.6083	0.0509989	0.402934		0.00198961	0.00045683	0.403163	132.978		-0.40201	0.0296939	29.3176	0.0341092	0.388218		7.55433e-05	0.00045683	0.388446	5.04901
						0.171768	0	29.873	0.033475	0.372773		1.75708e-06	0.00045683	0.373001	0.117436													0.40201	0.0292371	18.872	0.0529885	0.403391		0.00198961	0.00045683	0.40362	132.978		-0.40201	0.0292371	29.2528	0.0341847	0.388674		7.55433e-05	0.00045683	0.388903	5.04901
						0.172225	0	29.8715	0.0334768	0.37323		1.75708e-06	0.00045683	0.373458	0.117436													0.40201	0.0287803	18.1891	0.0549781	0.403848		0.00198961	0.00045683	0.404076	132.978		-0.40201	0.0287803	29.1883	0.0342603	0.389131		7.55433e-05	0.00045683	0.38936	5.04901
						0.172682	0	29.8699	0.0334785	0.373687		1.75708e-06	0.00045683	0.373915	0.117436													0.40201	0.0283234	17.5538	0.0569677	0.404305		0.00198961	0.00045683	0.404533	132.978		-0.40201	0.0283234	29.1241	0.0343358	0.389588		7.55433e-05	0.00045683	0.389816	5.04901
						0.173138	0	29.8683	0.0334803	0.374143		1.75708e-06	0.00045683	0.374372	0.117436													0.40201	0.0278666	16.9614	0.0589573	0.404762		0.00198961	0.00045683	0.40499	132.978		-0.40201	0.0278666	29.0602	0.0344113	0.390045		7.55433e-05	0.00045683	0.390273	5.04901
						0.173595	0	29.8668	0.033482	0.3746		1.75708e-06	0.00045683	0.374829	0.117436													0.40201	0.0274098	16.4077	0.0609469	0.405218		0.00198961	0.00045683	0.405447	132.978		-0.40201	0.0274098	28.9965	0.0344869	0.390502		7.55433e-05	0.00045683	0.39073	5.04901
						0.174052	0	29.8652	0.0334838	0.375057		1.75708e-06	0.00045683	0.375286	0.117436													0.40201	0.0269529	15.889	0.0629365	0.405675		0.00198961	0.00045683	0.405904	132.978		-0.40201	0.0269529	28.9331	0.0345624	0.390959		7.55433e-05	0.00045683	0.391187	5.04901
						0.174509	0	29.8636	0.0334856	0.375514		1.75708e-06	0.00045683	0.375742	0.117436													0.40201	0.0264961	15.4021	0.0649261	0.406132		0.00198961	0.00045683	0.406361	132.978		-0.40201	0.0264961	28.87	0.034638	0.391415		7.55433e-05	0.00045683	0.391644	5.04901
						0.174966	0	29.8621	0.0334873	0.375971		1.75708e-06	0.00045683	0.376199	0.117436													0.40201	0.0260393	14.9442	0.0669157	0.406589		0.00198961	0.00045683	0.406817	132.978		-0.40201	0.0260393	28.8072	0.0347135	0.391872		7.55433e-05	0.00045683	0.392101	5.04901
						0.175423	0	29.8605	0.0334891	0.376428		1.75708e-06	0.00045683	0.376656	0.117436													0.40201	0.0255825	14.5127	0.0689053	0.407046		0.00198961	0.00045683	0.407274	132.978		-0.40201	0.0255825	28.7447	0.0347891	0.392329		7.55433e-05	0.00045683	0.392557	5.04901
						0.175879	0	29.8589	0.0334908	0.376884		1.83416e-06	0.00045683	0.377113	0.122588													0.40201	0.0251256	14.1054	0.070895	0.407503		7.31938e-05	0.00045683	0.407731	4.89198		-0.40201	0.0251256	28.6824	0.0348646	0.392786		1.98478e-06	0.00045683	0.393014	0.132655
						0.176336	0	29.8573	0.0334927	0.377341		1.83416e-06	0.00045683	0.37757	0.122588													0.40201	0.0246688	14.0908	0.0709682	0.407959		7.31938e-05	0.00045683	0.408188	4.89198		-0.40201	0.0246688	28.6808	0.0348666	0.393243		1.98478e-06	0.00045683	0.393471	0.132655
						0.176793	0	29.8556	0.0334945	0.377798		1.83416e-06	0.00045683	0.378026	0.122588													0.40201	0.024212	14.0763	0.0710413	0.408416		7.31938e-05	0.00045683	0.408645	4.89198		-0.40201	0.024212	28.6791	0.0348686	0.3937		1.98478e-06	0.00045683	0.393928	0.132655
						0.17725	0	29.854	0.0334963	0.378255		1.83416e-06	0.00045683	0.378483	0.122588													0.40201	0.0237551	14.0618	0.0711145	0.408873		7.31938e-05	0.00045683	0.409102	4.89198		-0.40201	0.0237551	28.6775	0.0348706	0.394156		1.98478e-06	0.00045683	0.394385	0.132655
						0.177707	0	29.8524	0.0334982	0.378712		1.83416e-06	0.00045683	0.37894	0.122588													0.40201	0.0232983	14.0474	0.0711877	0.40933		7.31938e-05	0.00045683	0.409558	4.89198		-0.40201	0.0232983	28.6759	0.0348725	0.394613		1.98478e-06	0.00045683	0.394842	0.132655
						0.178164	0	29.8507	0.0335	0.379169		1.83416e-06	0.00045683	0.379397	0.122588													0.40201	0.0228415	14.0329	0.0712609	0.409787		7.31938e-05	0.00045683	0.410015	4.89198		-0.40201	0.0228415	28.6742	0.0348745	0.39507		1.98478e-06	0.00045683	0.395298	0.132654
						0.17862	0	29.8491	0.0335018	0.379625		1.83416e-06	0.00045683	0.379854	0.122588													0.40201	0.0223847	14.0185	0.0713341	0.410244		7.31938e-05	0.00045683	0.410472	4.89198		-0.40201	0.0223847	28.6726	0.0348765	0.395527		1.98477e-06	0.00045683	0.395755	0.132654
						0.179077	0	29.8475	0.0335037	0.380082		1.83416e-06	0.00045683	0.380311	0.122588													0.40201	0.0219278	14.0042	0.0714073	0.4107		7.31937e-05	0.00045683	0.410929	4.89198		-0.40201	0.0219278	28.671	0.0348785	0.395984		1.98477e-06	0.00045683	0.396212	0.132654
						0.179534	0	29.8458	0.0335055	0.380539		1.83416e-06	0.00045683	0.380767	0.122588													0.40201	0.021471	13.9898	0.0714805	0.411157		7.31937e-05	0.00045683	0.411386	4.89198		-0.40201	0.021471	28.6693	0.0348805	0.39644		1.98477e-06	0.00045683	0.396669	0.132654
						0.179991	0	29.8442	0.0335073	0.380996		1.83416e-06	0.00045683	0.381224	0.122588													0.40201	0.0210142	13.9755	0.0715537	0.411614		7.31937e-05	0.00045683	0.411842	4.89197		-0.40201	0.0210142	28.6677	0.0348825	0.396897		1.98476e-06	0.00045683	0.397126	0.132654
						0.180448	0	29.8426	0.0335092	0.381453		1.83416e-06	0.00045683	0.381681	0.122588													0.40201	0.0205573	13.9612	0.0716269	0.412071		7.31937e-05	0.00045683	0.412299	4.89197		-0.40201	0.0205573	28.6661	0.0348845	0.397354		1.98476e-06	0.00045683	0.397583	0.132654
						0.180905	0	29.8409	0.033511	0.38191		1.91672e-06	0.00045683	0.382138	0.128106													0.40201	0.0201005	13.947	0.0717001	0.412528		7.31937e-05	0.00045683	0.412756	4.89197		-0.40201	0.0201005	28.6644	0.0348864	0.397811		1.98476e-06	0.00045683	0.398039	0.132654
						0.181361	0	29.8392	0.0335129	0.382366		1.91672e-06	0.00045683	0.382595	0.128106													0.40201	0.0196437	13.9328	0.0717733	0.412985		7.31937e-05	0.00045683	0.413213	4.89197		-0.40201	0.0196437	28.6628	0.0348884	0.398268		1.98476e-06	0.00045683	0.398496	0.132654
						0.181818	0	29.8375	0.0335148	0.382823		1.91672e-06	0.00045683	0.383052	0.128106													0.40201	0.0191868	13.9186	0.0718465	0.413441		7.31937e-05	0.00045683	0.41367	4.89197		-0.40201	0.0191868	28.6612	0.0348904	0.398725		1.98476e-06	0.00045683	0.398953	0.132654
						0.182275	0	29.8358	0.0335168	0.38328		1.91672e-06	0.00045683	0.383508	0.128106													0.40201	0.01873	13.9044	0.0719197	0.413898		7.31937e-05	0.00045683	0.414127	4.89197		-0.40201	0.01873	28.6595	0.0348924	0.399181		1.98476e-06	0.00045683	0.39941	0.132654
						0.182732	0	29.8341	0.0335187	0.383737		1.91672e-06	0.00045683	0.383965	0.128106													0.40201	0.0182732	13.8903	0.0719929	0.414355		7.31937e-05	0.00045683	0.414583	4.89197		-0.40201	0.0182732	28.6579	0.0348944	0.399638		1.98476e-06	0.00045683	0.399867	0.132654
						0.183189	0	29.8324	0.0335206	0.384194		1.91672e-06	0.00045683	0.384422	0.128106													0.40201	0.0178164	13.8762	0.0720661	0.414812		7.31937e-05	0.00045683	0.41504	4.89197		-0.40201	0.0178164	28.6563	0.0348964	0.400095		1.98476e-06	0.00045683	0.400324	0.132654
						0.183646	0	29.8307	0.0335225	0.384651		1.91672e-06	0.00045683	0.384879	0.128106													0.40201	0.0173595	13.8621	0.0721393	0.415269		2.51933e-05	0.00045683	0.415497	1.68382		-0.40201	0.0173595	28.6547	0.0348983	0.400552		9.89785e-07	0.00045683	0.40078	0.0661533
						0.184102	0	29.829	0.0335244	0.385107		1.91672e-06	0.00045683	0.385336	0.128106													0.40201	0.0169027	13.8572	0.0721644	0.415726		0	0.00045683	0.415954	0		-0.40201	0.0169027	28.6538	0.0348993	0.401009		0	0.00045683	0.401237	0
						0.184559	0	29.8273	0.0335263	0.385564		1.91672e-06	0.00045683	0.385793	0.128106													0.40201	0.0164459	13.8572	0.0721644	0.416182		0	0.00045683	0.416411	0		-0.40201	0.0164459	28.6538	0.0348993	0.401466		0	0.00045683	0.401694	0
						0.185016	0	29.8256	0.0335283	0.386021		1.91672e-06	0.00045683	0.386249	0.128106													0.40201	0.015989	13.8572	0.0721644	0.416639		0	0.00045683	0.416868	0		-0.40201	0.015989	28.6538	0.0348993	0.401922		0	0.00045683	0.402151	0
						0.185473	0	29.8239	0.0335302	0.386478		1.91672e-06	0.00045683	0.386706	0.128106													0.40201	0.0155322	13.8572	0.0721644	0.417096		0	0.00045683	0.417324	0		-0.40201	0.0155322	28.6538	0.0348993	0.402379		0	0.00045683	0.402608	0
						0.18593	0	29.8222	0.0335321	0.386935		2.00525e-06	0.00045683	0.387163	0.134023													0.40201	0.0150754	13.8572	0.0721644	0.417553		0	0.00045683	0.417781	0		-0.40201	0.0150754	28.6538	0.0348993	0.402836		0	0.00045683	0.403065	0
						0.186386	0	29.8204	0.0335341	0.387392		2.00525e-06	0.00045683	0.38762	0.134023													0.40201	0.0146185	13.8572	0.0721644	0.41801		0	0.00045683	0.418238	0		-0.40201	0.0146185	28.6538	0.0348993	0.403293		0	0.00045683	0.403521	0
						0.186843	0	29.8186	0.0335361	0.387848		2.00525e-06	0.00045683	0.388077	0.134023													0.40201	0.0141617	13.8572	0.0721644	0.418467		0	0.00045683	0.418695	0		-0.40201	0.0141617	28.6538	0.0348993	0.40375		0	0.00045683	0.403978	0
						0.1873	0	29.8168	0.0335381	0.388305		2.00525e-06	0.00045683	0.388534	0.134023													0.40201	0.0137049	13.8572	0.0721644	0.418923		0	0.00045683	0.419152	0		-0.40201	0.0137049	28.6538	0.0348993	0.404207		0	0.00045683	0.404435	0
						0.187757	0	29.815	0.0335401	0.388762		2.00525e-06	0.00045683	0.38899	0.134023													0.40201	0.0132481	13.8572	0.0721644	0.41938		0	0.00045683	0.419609	0		-0.40201	0.0132481	28.6538	0.0348993	0.404663		0	0.00045683	0.404892	0
						0.188214	0	29.8133	0.0335421	0.389219		2.00525e-06	0.00045683	0.389447	0.134023													0.40201	0.0127912	13.8572	0.0721644	0.419837		0	0.00045683	0.420065	0		-0.40201	0.0127912	28.6538	0.0348993	0.40512		0	0.00045683	0.405349	0
						0.188671	0	29.8115	0.0335441	0.389676		2.00525e-06	0.00045683	0.389904	0.134023													0.40201	0.0123344	13.8572	0.0721644	0.420294		0	0.00045683	0.420522	0		-0.40201	0.0123344	28.6538	0.0348993	0.405577		0	0.00045683	0.405806	0
						0.189127	0	29.8097	0.0335461	0.390132		2.00525e-06	0.00045683	0.390361	0.134023													0.40201	0.0118776	13.8572	0.0721644	0.420751		0	0.00045683	0.420979	0		-0.40201	0.0118776	28.6538	0.0348993	0.406034		0	0.00045683	0.406262	0
						0.189584	0	29.8079	0.0335481	0.390589		2.00525e-06	0.00045683	0.390818	0.134023													0.40201	0.0114207	13.8572	0.0721644	0.421207		0	0.00045683	0.421436	0		-0.40201	0.0114207	28.6538	0.0348993	0.406491		0	0.00045683	0.406719	0
						0.190041	0	29.8061	0.0335501	0.391046		2.00525e-06	0.00045683	0.391275	0.134023													0.40201	0.0109639	13.8572	0.0721644	0.421664		0	0.00045683	0.421893	0		-0.40201	0.0109639	28.6538	0.0348993	0.406948		0	0.00045683	0.407176	0
						0.190498	0	29.8044	0.0335521	0.391503		2.00525e-06	0.00045683	0.391731	0.134023													0.40201	0.0105071	13.8572	0.0721644	0.422121		0	0.00045683	0.42235	0		-0.40201	0.0105071	28.6538	0.0348993	0.407404		0	0.00045683	0.407633	0
						0.190955	0	29.8026	0.0335541	0.39196		2.10032e-06	0.00045683	0.392188	0.140377													0.40201	0.0100503	13.8572	0.0721644	0.422578		0	0.00045683	0.422806	0		-0.40201	0.0100503	28.6538	0.0348993	0.407861		0	0.00045683	0.40809	0
						0.191412	0	29.8007	0.0335562	0.392417		2.10032e-06	0.00045683	0.392645	0.140377													0.40201	0.00959342	13.8572	0.0721644	0.423035		0	0.00045683	0.423263	0		-0.40201	0.00959342	28.6538	0.0348993	0.408318		0	0.00045683	0.408546	0
						0.191868	0	29.7988	0.0335583	0.392873		2.10032e-06	0.00045683	0.393102	0.140377													0.40201	0.00913659	13.8572	0.0721644	0.423492		0	0.00045683	0.42372	0		-0.40201	0.00913659	28.6538	0.0348993	0.408775		0	0.00045683	0.409003	0
						0.192325	0	29.797	0.0335604	0.39333		2.10032e-06	0.00045683	0.393559	0.140377													0.40201	0.00867976	13.8572	0.0721644	0.423948		0	0.00045683	0.424177	0		-0.40201	0.00867976	28.6538	0.0348993	0.409232		0	0.00045683	0.40946	0
						0.192782	0	29.7951	0.0335625	0.393787		2.10032e-06	0.00045683	0.394016	0.140377													0.40201	0.00822293	13.8572	0.0721644	0.424405		0	0.00045683	0.424634	0		-0.40201	0.00822293	28.6538	0.0348993	0.409689		0	0.00045683	0.409917	0
						0.193239	0	29.7933	0.0335646	0.394244		2.10032e-06	0.00045683	0.394472	0.140377													0.40201	0.0077661	13.8572	0.0721644	0.424862		0	0.00045683	0.425091	0		-0.40201	0.0077661	28.6538	0.0348993	0.410145		0	0.00045683	0.410374	0
						0.193696	0	29.7914	0.0335667	0.394701		2.10032e-06	0.00045683	0.394929	0.140377													0.40201	0.00730927	13.8572	0.0721644	0.425319		0	0.00045683	0.425547	0		-0.40201	0.00730927	28.6538	0.0348993	0.410602		0	0.00045683	0.410831	0
						0.194153	0	29.7895	0.0335688	0.395158		2.10032e-06	0.00045683	0.395386	0.140377													0.40201	0.00685244	13.8572	0.0721644	0.425776		0	0.00045683	0.426004	0		-0.40201	0.00685244	28.6538	0.0348993	0.411059		0	0.00045683	0.411287	0
						0.194609	0	29.7877	0.0335709	0.395614		2.10032e-06	0.00045683	0.395843	0.140377													0.40201	0.00639561	13.8572	0.0721644	0.426233		0	0.00045683	0.426461	0		-0.40201	0.00639561	28.6538	0.0348993	0.411516		0	0.00045683	0.411744	0
						0.195066	0	29.7858	0.0335731	0.396071		2.10032e-06	0.00045683	0.3963	0.140377													0.40201	0.00593878	13.8572	0.0721644	0.426689		0	0.00045683	0.426918	0		-0.40201	0.00593878	28.6538	0.0348993	0.411973		0	0.00045683	0.412201	0
						0.195523	0	29.7839	0.0335752	0.396528		2.10032e-06	0.00045683	0.396757	0.140377													0.40201	0.00548196	13.8572	0.0721644	0.427146		0	0.00045683	0.427375	0		-0.40201	0.00548196	28.6538	0.0348993	0.41243		0	0.00045683	0.412658	0
						0.19598	0	29.7821	0.0335773	0.396985		2.20257e-06	0.00045683	0.397213	0.147211													0.40201	0.00502513	13.8572	0.0721644	0.427603		0	0.00045683	0.427832	0		-0.40201	0.00502513	28.6538	0.0348993	0.412886		0	0.00045683	0.413115	0
						0.196437	0	29.7801	0.0335795	0.397442		2.20257e-06	0.00045683	0.39767	0.147211													0.40201	0.0045683	13.8572	0.0721644	0.42806		0	0.00045683	0.428288	0		-0.40201	0.0045683	28.6538	0.0348993	0.413343		0	0.00045683	0.413572	0
						0.196894	0	29.7782	0.0335817	0.397899		2.20257e-06	0.00045683	0.398127	0.147211													0.40201	0.00411147	13.8572	0.0721644	0.428517		0	0.00045683	0.428745	0		-0.40201	0.00411147	28.6538	0.0348993	0.4138		0	0.00045683	0.414028	0
						0.19735	0	29.7762	0.0335839	0.398355		2.20257e-06	0.00045683	0.398584	0.147211													0.40201	0.00365464	13.8572	0.0721644	0.428974		0	0.00045683	0.429202	0		-0.40201	0.00365464	28.6538	0.0348993	0.414257		0	0.00045683	0.414485	0
						0.197807	0	29.7743	0.0335861	0.398812		2.20257e-06	0.00045683	0.399041	0.147211													0.40201	0.00319781	13.8572	0.0721644	0.42943		0	0.00045683	0.429659	0		-0.40201	0.00319781	28.6538	0.0348993	0.414714		0	0.00045683	0.414942	0
						0.198264	0	29.7723	0.0335883	0.399269		2.20257e-06	0.00045683	0.399497	0.147211													0.40201	0.00274098	13.8572	0.0721644	0.429887		0	0.00045683	0.430116	0		-0.40201	0.00274098	28.6538	0.0348993	0.415171		0	0.00045683	0.415399	0
						0.198721	0	29.7704	0.0335905	0.399726		2.20257e-06	0.00045683	0.399954	0.147211													0.40201	0.00228415	13.8572	0.0721644	0.430344		0	0.00045683	0.430572	0		-0.40201	0.00228415	28.6538	0.0348993	0.415627		0	0.00045683	0.415856	0
						0.199178	0	29.7684	0.0335927	0.400183		2.20257e-06	0.00045683	0.400411	0.147211													0.40201	0.00182732	13.8572	0.0721644	0.430801		0	0.00045683	0.431029	0		-0.40201	0.00182732	28.6538	0.0348993	0.416084		0	0.00045683	0.416313	0
						0.199635	0	29.7664	0.0335949	0.40064		2.20257e-06	0.00045683	0.400868	0.147211													0.40201	0.00137049	13.8572	0.0721644	0.431258		0	0.00045683	0.431486	0		-0.40201	0.00137049	28.6538	0.0348993	0.416541		0	0.00045683	0.416769	0
						0.200091	0	29.7645	0.0335971	0.401096		2.20257e-06	0.00045683	0.401325	0.147211													0.40201	0.000913659	13.8572	0.0721644	0.431715		0	0.00045683	0.431943	0		-0.40201	0.000913659	28.6538	0.0348993	0.416998		0	0.00045683	0.417226	0
						0.200548	0	29.7625	0.0335993	0.401553		2.20257e-06	0.00045683	0.401782	0.147211													0.40201	0.00045683	13.8572	0.0721644	0.432171		0	0.00045683	0.4324	0		-0.40201	0.00045683	28.6538	0.0348993	0.417455		0	0.00045683	0.417683	0
						0.201005	0	29.7606	0.0336015	0.40201		2.3127e-06	0.00045683	0.402238	0.154571													0.40201	-9.06924e-15	13.8572	0.0721644	0.432628		0	4.14285e-12	0.432628	0		-0.40201	-1.14258e-14	28.6538	0.0348993	0.417911		0	3.2182e-12	0.417911	0
						0.201462	0	29.7585	0.0336038	0.402467		2.3127e-06	0.00045683	0.402695	0.154571													0.40201	0	13.8572	0.0721644	0.432628							-0.40201	0	28.6538	0.0348993	0.417911
						0.201919	0	29.7565	0.0336061	0.402924		2.3127e-06	0.00045683	0.403152	0.154571
						0.202376	0	29.7545	0.0336084	0.403381		2.3127e-06	0.00045683	0.403609	0.154571
						0.202832	0	29.7524	0.0336107	0.403837		2.3127e-06	0.00045683	0.404066	0.154571
						0.203289	0	29.7504	0.033613	0.404294		2.3127e-06	0.00045683	0.404523	0.154571
						0.203746	0	29.7483	0.0336154	0.404751		2.3127e-06	0.00045683	0.404979	0.154571
						0.204203	0	29.7463	0.0336177	0.405208		2.3127e-06	0.00045683	0.405436	0.154571
						0.20466	0	29.7442	0.03362	0.405665		2.3127e-06	0.00045683	0.405893	0.154571
						0.205116	0	29.7422	0.0336223	0.406122		2.3127e-06	0.00045683	0.40635	0.154571
						0.205573	0	29.7401	0.0336246	0.406578		2.3127e-06	0.00045683	0.406807	0.154571
						0.20603	0	29.7381	0.0336269	0.407035		2.4315e-06	0.00045683	0.407264	0.162511
						0.206487	0	29.7359	0.0336294	0.407492		2.4315e-06	0.00045683	0.40772	0.162511
						0.206944	0	29.7338	0.0336318	0.407949		2.4315e-06	0.00045683	0.408177	0.162511
						0.207401	0	29.7316	0.0336342	0.408406		2.4315e-06	0.00045683	0.408634	0.162511
						0.207857	0	29.7295	0.0336366	0.408862		2.4315e-06	0.00045683	0.409091	0.162511
						0.208314	0	29.7273	0.0336391	0.409319		2.4315e-06	0.00045683	0.409548	0.162511
						0.208771	0	29.7252	0.0336415	0.409776		2.4315e-06	0.00045683	0.410005	0.162511
						0.209228	0	29.723	0.0336439	0.410233		2.4315e-06	0.00045683	0.410461	0.162511
						0.209685	0	29.7209	0.0336464	0.41069		2.4315e-06	0.00045683	0.410918	0.162511
						0.210142	0	29.7187	0.0336488	0.411147		2.4315e-06	0.00045683	0.411375	0.162511
						0.210598	0	29.7166	0.0336512	0.411603		2.4315e-06	0.00045683	0.411832	0.162511
						0.211055	0	29.7144	0.0336537	0.41206		2.55985e-06	0.00045683	0.412289	0.17109
						0.211512	0	29.7122	0.0336562	0.412517		2.55985e-06	0.00045683	0.412746	0.17109
						0.211969	0	29.7099	0.0336588	0.412974		2.55985e-06	0.00045683	0.413202	0.17109
						0.212426	0	29.7077	0.0336613	0.413431		2.55985e-06	0.00045683	0.413659	0.17109
						0.212883	0	29.7054	0.0336639	0.413888		2.55985e-06	0.00045683	0.414116	0.17109
						0.213339	0	29.7031	0.0336665	0.414344		2.55985e-06	0.00045683	0.414573	0.17109
						0.213796	0	29.7009	0.033669	0.414801		2.55985e-06	0.00045683	0.41503	0.17109
						0.214253	0	29.6986	0.0336716	0.415258		2.55985e-06	0.00045683	0.415487	0.17109
						0.21471	0	29.6964	0.0336741	0.415715		2.55985e-06	0.00045683	0.415943	0.17109
						0.215167	0	29.6941	0.0336767	0.416172		2.55985e-06	0.00045683	0.4164	0.17109
						0.215624	0	29.6919	0.0336793	0.416629		2.55985e-06	0.00045683	0.416857	0.17109
						0.21608	0	29.6896	0.0336818	0.417085		2.69876e-06	0.00045683	0.417314	0.180374
						0.216537	0	29.6872	0.0336845	0.417542		2.69876e-06	0.00045683	0.417771	0.180374
						0.216994	0	29.6848	0.0336872	0.417999		2.69876e-06	0.00045683	0.418228	0.180374
						0.217451	0	29.6825	0.0336899	0.418456		2.69876e-06	0.00045683	0.418684	0.180374
						0.217908	0	29.6801	0.0336926	0.418913		2.69876e-06	0.00045683	0.419141	0.180374
						0.218365	0	29.6777	0.0336953	0.41937		2.69876e-06	0.00045683	0.419598	0.180374
						0.218821	0	29.6753	0.033698	0.419826		2.69876e-06	0.00045683	0.420055	0.180374
						0.219278	0	29.673	0.0337007	0.420283		2.69876e-06	0.00045683	0.420512	0.180374
						0.219735	0	29.6706	0.0337034	0.42074		2.69876e-06	0.00045683	0.420968	0.180374
						0.220192	0	29.6682	0.0337061	0.421197		2.69876e-06	0.00045683	0.421425	0.180374
						0.220649	0	29.6658	0.0337088	0.421654		2.69876e-06	0.00045683	0.421882	0.180374
						0.221106	0	29.6635	0.0337115	0.422111		2.84935e-06	0.00045683	0.422339	0.190439
						0.221562	0	29.661	0.0337144	0.422567		2.84935e-06	0.00045683	0.422796	0.190439
						0.222019	0	29.6584	0.0337172	0.423024		2.84935e-06	0.00045683	0.423253	0.190439
						0.222476	0	29.6559	0.0337201	0.423481		2.84935e-06	0.00045683	0.423709	0.190439
						0.222933	0	29.6534	0.0337229	0.423938		2.84935e-06	0.00045683	0.424166	0.190439
						0.22339	0	29.6509	0.0337258	0.424395		2.84935e-06	0.00045683	0.424623	0.190439
						0.223847	0	29.6484	0.0337286	0.424852		2.84935e-06	0.00045683	0.42508	0.190439
						0.224303	0	29.6459	0.0337315	0.425308		2.84935e-06	0.00045683	0.425537	0.190439
						0.22476	0	29.6434	0.0337343	0.425765		2.84935e-06	0.00045683	0.425994	0.190439
						0.225217	0	29.6409	0.0337372	0.426222		2.84935e-06	0.00045683	0.42645	0.190439
						0.225674	0	29.6384	0.03374	0.426679		2.84935e-06	0.00045683	0.426907	0.190439
						0.226131	0	29.6359	0.0337429	0.427136		3.01288e-06	0.00045683	0.427364	0.201369
						0.226587	0	29.6333	0.0337459	0.427593		3.01288e-06	0.00045683	0.427821	0.201369
						0.227044	0	29.6306	0.0337489	0.428049		3.01288e-06	0.00045683	0.428278	0.201369
						0.227501	0	29.628	0.0337519	0.428506		3.01288e-06	0.00045683	0.428735	0.201369
						0.227958	0	29.6253	0.0337549	0.428963		3.01288e-06	0.00045683	0.429191	0.201369
						0.228415	0	29.6227	0.0337579	0.42942		3.01288e-06	0.00045683	0.429648	0.201369
						0.228872	0	29.62	0.0337609	0.429877		3.01288e-06	0.00045683	0.430105	0.201369
						0.229328	0	29.6174	0.0337639	0.430333		3.01288e-06	0.00045683	0.430562	0.201369
						0.229785	0	29.6148	0.033767	0.43079		3.01288e-06	0.00045683	0.431019	0.201369
						0.230242	0	29.6121	0.03377	0.431247		3.01288e-06	0.00045683	0.431476	0.201369
						0.230699	0	29.6095	0.033773	0.431704		3.01288e-06	0.00045683	0.431932	0.201369
						0.231156	0	29.6068	0.033776	0.432161		3.19082e-06	0.00045683	0.432389	0.213261
						0.231613	0	29.604	0.0337792	0.432618		3.19082e-06	0.00045683	0.432846	0.213261
						0.232069	0	29.6012	0.0337824	0.433074		3.19082e-06	0.00045683	0.433303	0.213261
						0.232526	0	29.5984	0.0337856	0.433531		3.19082e-06	0.00045683	0.43376	0.213261
						0.232983	0	29.5956	0.0337888	0.433988		3.19082e-06	0.00045683	0.434217	0.213261
						0.23344	0	29.5928	0.0337919	0.434445		3.19082e-06	0.00045683	0.434673	0.213261
						0.233897	0	29.5901	0.0337951	0.434902		3.19082e-06	0.00045683	0.43513	0.213261
						0.234354	0	29.5873	0.0337983	0.435359		3.19082e-06	0.00045683	0.435587	0.213261
						0.23481	0	29.5845	0.0338015	0.435815		3.19082e-06	0.00045683	0.436044	0.213261
						0.235267	0	29.5817	0.0338047	0.436272		3.19082e-06	0.00045683	0.436501	0.213261
						0.235724	0	29.5789	0.0338079	0.436729		3.19082e-06	0.00045683	0.436958	0.213261
						0.236181	0	29.5761	0.0338111	0.437186		3.38479e-06	0.00045683	0.437414	0.226226
						0.236638	0	29.5731	0.0338145	0.437643		3.38479e-06	0.00045683	0.437871	0.226226
						0.237095	0	29.5702	0.0338179	0.4381		3.38479e-06	0.00045683	0.438328	0.226226
						0.237551	0	29.5672	0.0338212	0.438556		3.38479e-06	0.00045683	0.438785	0.226226
						0.238008	0	29.5643	0.0338246	0.439013		3.38479e-06	0.00045683	0.439242	0.226226
						0.238465	0	29.5613	0.033828	0.43947		3.38479e-06	0.00045683	0.439698	0.226226
						0.238922	0	29.5583	0.0338314	0.439927		3.38479e-06	0.00045683	0.440155	0.226226
						0.239379	0	29.5554	0.0338348	0.440384		3.38479e-06	0.00045683	0.440612	0.226226
						0.239836	0	29.5524	0.0338382	0.440841		3.38479e-06	0.00045683	0.441069	0.226226
						0.240292	0	29.5495	0.0338416	0.441297		3.38479e-06	0.00045683	0.441526	0.226226
						0.240749	0	29.5465	0.0338449	0.441754		3.38479e-06	0.00045683	0.441983	0.226226
						0.241206	0	29.5436	0.0338483	0.442211		3.5967e-06	0.00045683	0.442439	0.240389
						0.241663	0	29.5404	0.0338519	0.442668		3.5967e-06	0.00045683	0.442896	0.240389
						0.24212	0	29.5373	0.0338555	0.443125		3.5967e-06	0.00045683	0.443353	0.240389
						0.242577	0	29.5341	0.0338591	0.443582		3.5967e-06	0.00045683	0.44381	0.240389
						0.243033	0	29.531	0.0338627	0.444038		3.5967e-06	0.00045683	0.444267	0.240389
						0.24349	0	29.5279	0.0338663	0.444495		3.5967e-06	0.00045683	0.444724	0.240389
						0.243947	0	29.5247	0.0338699	0.444952		3.5967e-06	0.00045683	0.44518	0.240389
						0.244404	0	29.5216	0.0338735	0.445409		3.5967e-06	0.00045683	0.445637	0.240389
						0.244861	0	29.5185	0.0338771	0.445866		3.5967e-06	0.00045683	0.446094	0.240389
						0.245317	0	29.5153	0.0338807	0.446323		3.5967e-06	0.00045683	0.446551	0.240389
						0.245774	0	29.5122	0.0338843	0.446779		3.5967e-06	0.00045683	0.447008	0.240389
						0.246231	0	29.5091	0.0338879	0.447236		3.82868e-06	0.00045683	0.447465	0.255894
						0.246688	0	29.5057	0.0338917	0.447693		3.82868e-06	0.00045683	0.447921	0.255894
						0.247145	0	29.5024	0.0338955	0.44815		3.82868e-06	0.00045683	0.448378	0.255894
						0.247602	0	29.4991	0.0338994	0.448607		3.82868e-06	0.00045683	0.448835	0.255894
						0.248058	0	29.4957	0.0339032	0.449063		3.82868e-06	0.00045683	0.449292	0.255894
						0.248515	0	29.4924	0.033907	0.44952		3.82868e-06	0.00045683	0.449749	0.255894
						0.248972	0	29.4891	0.0339109	0.449977		3.82868e-06	0.00045683	0.450206	0.255894
						0.249429	0	29.4857	0.0339147	0.450434		3.82868e-06	0.00045683	0.450662	0.255894
						0.249886	0	29.4824	0.0339185	0.450891		3.82868e-06	0.00045683	0.451119	0.255894
						0.250343	0	29.4791	0.0339223	0.451348		3.82868e-06	0.00045683	0.451576	0.255894
						0.250799	0	29.4758	0.0339262	0.451804		3.82868e-06	0.00045683	0.452033	0.255894
						0.251256	0	29.4724	0.03393	0.452261		4.08323e-06	0.00045683	0.45249	0.272907
						0.251713	0	29.4689	0.0339341	0.452718		4.08323e-06	0.00045683	0.452947	0.272907
						0.25217	0	29.4653	0.0339382	0.453175		4.08323e-06	0.00045683	0.453403	0.272907
						0.252627	0	29.4618	0.0339423	0.453632		4.08323e-06	0.00045683	0.45386	0.272907
						0.253084	0	29.4583	0.0339463	0.454089		4.08323e-06	0.00045683	0.454317	0.272907
						0.25354	0	29.4547	0.0339504	0.454545		4.08323e-06	0.00045683	0.454774	0.272907
						0.253997	0	29.4512	0.0339545	0.455002		4.08323e-06	0.00045683	0.455231	0.272907
						0.254454	0	29.4476	0.0339586	0.455459		4.08323e-06	0.00045683	0.455688	0.272907
						0.254911	0	29.4441	0.0339627	0.455916		4.08323e-06	0.00045683	0.456144	0.272907
						0.255368	0	29.4406	0.0339668	0.456373		4.08323e-06	0.00045683	0.456601	0.272907
						0.255825	0	29.437	0.0339708	0.45683		4.08323e-06	0.00045683	0.457058	0.272907
						0.256281	0	29.4335	0.0339749	0.457286		4.36323e-06	0.00045683	0.457515	0.291621
						0.256738	0	29.4297	0.0339793	0.457743		4.36323e-06	0.00045683	0.457972	0.291621
						0.257195	0	29.4259	0.0339836	0.4582		4.36323e-06	0.00045683	0.458429	0.291621
						0.257652	0	29.4221	0.033988	0.458657		4.36323e-06	0.00045683	0.458885	0.291621
						0.258109	0	29.4184	0.0339924	0.459114		4.36323e-06	0.00045683	0.459342	0.291621
						0.258566	0	29.4146	0.0339967	0.459571		4.36323e-06	0.00045683	0.459799	0.291621
						0.259022	0	29.4108	0.0340011	0.460027		4.36323e-06	0.00045683	0.460256	0.291621
						0.259479	0	29.407	0.0340055	0.460484		4.36323e-06	0.00045683	0.460713	0.291621
						0.259936	0	29.4033	0.0340098	0.460941		4.36323e-06	0.00045683	0.461169	0.291621
						0.260393	0	29.3995	0.0340142	0.461398		4.36323e-06	0.00045683	0.461626	0.291621
						0.26085	0	29.3957	0.0340186	0.461855		4.36323e-06	0.00045683	0.462083	0.291621
						0.261307	0	29.392	0.0340229	0.462312		4.672e-06	0.00045683	0.46254	0.312258
						0.261763	0	29.3879	0.0340276	0.462768		4.672e-06	0.00045683	0.462997	0.312258
						0.26222	0	29.3839	0.0340323	0.463225		4.672e-06	0.00045683	0.463454	0.312258
						0.262677	0	29.3799	0.0340369	0.463682		4.672e-06	0.00045683	0.46391	0.312258
						0.263134	0	29.3758	0.0340416	0.464139		4.672e-06	0.00045683	0.464367	0.312258
						0.263591	0	29.3718	0.0340463	0.464596		4.672e-06	0.00045683	0.464824	0.312258
						0.264048	0	29.3678	0.0340509	0.465053		4.672e-06	0.00045683	0.465281	0.312258
						0.264504	0	29.3637	0.0340556	0.465509		4.672e-06	0.00045683	0.465738	0.312258
						0.264961	0	29.3597	0.0340603	0.465966		4.672e-06	0.00045683	0.466195	0.312258
						0.265418	0	29.3557	0.034065	0.466423		4.672e-06	0.00045683	0.466651	0.312258
						0.265875	0	29.3516	0.0340696	0.46688		4.672e-06	0.00045683	0.467108	0.312258
						0.266332	0	29.3476	0.0340743	0.467337		5.01345e-06	0.00045683	0.467565	0.335079
						0.266788	0	29.3433	0.0340793	0.467794		5.01345e-06	0.00045683	0.468022	0.335079
						0.267245	0	29.339	0.0340843	0.46825		5.01345e-06	0.00045683	0.468479	0.335079
						0.267702	0	29.3347	0.0340893	0.468707		5.01345e-06	0.00045683	0.468936	0.335079
						0.268159	0	29.3304	0.0340944	0.469164		5.01345e-06	0.00045683	0.469392	0.335079
						0.268616	0	29.3261	0.0340994	0.469621		5.01345e-06	0.00045683	0.469849	0.335079
						0.269073	0	29.3217	0.0341044	0.470078		5.01345e-06	0.00045683	0.470306	0.335079
						0.269529	0	29.3174	0.0341094	0.470534		5.01345e-06	0.00045683	0.470763	0.335079
						0.269986	0	29.3131	0.0341144	0.470991		5.01345e-06	0.00045683	0.47122	0.335079
						0.270443	0	29.3088	0.0341194	0.471448		5.01345e-06	0.00045683	0.471677	0.335079
						0.2709	0	29.3045	0.0341244	0.471905		5.01345e-06	0.00045683	0.472133	0.335079
						0.271357	0	29.3002	0.0341295	0.472362		5.39214e-06	0.00045683	0.47259	0.360389
						0.271814	0	29.2956	0.0341348	0.472819		5.39214e-06	0.00045683	0.473047	0.360389
						0.27227	0	29.2909	0.0341402	0.473275		5.39214e-06	0.00045683	0.473504	0.360389
						0.272727	0	29.2863	0.0341456	0.473732		5.39214e-06	0.00045683	0.473961	0.360389
						0.273184	0	29.2817	0.034151	0.474189		5.39214e-06	0.00045683	0.474418	0.360389
						0.273641	0	29.2771	0.0341564	0.474646		5.39214e-06	0.00045683	0.474874	0.360389
						0.274098	0	29.2725	0.0341618	0.475103		5.39214e-06	0.00045683	0.475331	0.360389
						0.274555	0	29.2678	0.0341672	0.47556		5.39214e-06	0.00045683	0.475788	0.360389
						0.275011	0	29.2632	0.0341726	0.476016		5.39214e-06	0.00045683	0.476245	0.360389
						0.275468	0	29.2586	0.034178	0.476473		5.39214e-06	0.00045683	0.476702	0.360389
						0.275925	0	29.254	0.0341834	0.47693		5.39214e-06	0.00045683	0.477159	0.360389
						0.276382	0	29.2494	0.0341888	0.477387		5.81346e-06	0.00045683	0.477615	0.388548
						0.276839	0	29.2444	0.0341946	0.477844		5.81346e-06	0.00045683	0.478072	0.388548
						0.277296	0	29.2394	0.0342004	0.478301		5.81346e-06	0.00045683	0.478529	0.388548
						0.277752	0	29.2345	0.0342062	0.478757		5.81346e-06	0.00045683	0.478986	0.388548
						0.278209	0	29.2295	0.034212	0.479214		5.81346e-06	0.00045683	0.479443	0.388548
						0.278666	0	29.2245	0.0342178	0.479671		5.81346e-06	0.00045683	0.479899	0.388548
						0.279123	0	29.2196	0.0342237	0.480128		5.81346e-06	0.00045683	0.480356	0.388548
						0.27958	0	29.2146	0.0342295	0.480585		5.81346e-06	0.00045683	0.480813	0.388548
						0.280037	0	29.2096	0.0342353	0.481042		5.81346e-06	0.00045683	0.48127	0.388548
						0.280493	0	29.2047	0.0342411	0.481498		5.81346e-06	0.00045683	0.481727	0.388548
						0.28095	0	29.1997	0.0342469	0.481955		5.81346e-06	0.00045683	0.482184	0.388548
						0.281407	0	29.1948	0.0342527	0.482412		6.28378e-06	0.00045683	0.48264	0.419983
						0.281864	0	29.1894	0.034259	0.482869		6.28378e-06	0.00045683	0.483097	0.419983
						0.282321	0	29.1841	0.0342653	0.483326		6.28378e-06	0.00045683	0.483554	0.419983
						0.282778	0	29.1787	0.0342716	0.483783		6.28378e-06	0.00045683	0.484011	0.419983
						0.283234	0	29.1734	0.0342779	0.484239		6.28378e-06	0.00045683	0.484468	0.419983
						0.283691	0	29.168	0.0342841	0.484696		6.28378e-06	0.00045683	0.484925	0.419983
						0.284148	0	29.1627	0.0342904	0.485153		6.28378e-06	0.00045683	0.485381	0.419983
						0.284605	0	29.1573	0.0342967	0.48561		6.28378e-06	0.00045683	0.485838	0.419983
						0.285062	0	29.152	0.034303	0.486067		6.28378e-06	0.00045683	0.486295	0.419983
						0.285519	0	29.1466	0.0343093	0.486524		6.28378e-06	0.00045683	0.486752	0.419983
						0.285975	0	29.1413	0.0343156	0.48698		6.28378e-06	0.00045683	0.487209	0.419983
						0.286432	0	29.136	0.0343218	0.487437		6.81074e-06	0.00045683	0.487666	0.455202
						0.286889	0	29.1302	0.0343287	0.487894		6.81074e-06	0.00045683	0.488122	0.455202
						0.287346	0	29.1244	0.0343355	0.488351		6.81074e-06	0.00045683	0.488579	0.455202
						0.287803	0	29.1186	0.0343423	0.488808		6.81074e-06	0.00045683	0.489036	0.455202
						0.288259	0	29.1129	0.0343491	0.489265		6.81074e-06	0.00045683	0.489493	0.455202
						0.288716	0	29.1071	0.0343559	0.489721		6.81074e-06	0.00045683	0.48995	0.455202
						0.289173	0	29.1013	0.0343627	0.490178		6.81074e-06	0.00045683	0.490407	0.455202
						0.28963	0	29.0956	0.0343695	0.490635		6.81074e-06	0.00045683	0.490863	0.455202
						0.290087	0	29.0898	0.0343763	0.491092		6.81074e-06	0.00045683	0.49132	0.455202
						0.290544	0	29.084	0.0343831	0.491549		6.81074e-06	0.00045683	0.491777	0.455202
						0.291	0	29.0783	0.0343899	0.492005		6.81074e-06	0.00045683	0.492234	0.455202
						0.291457	0	29.0725	0.0343968	0.492462		7.40347e-06	0.00045683	0.492691	0.494818
						0.291914	0	29.0663	0.0344042	0.492919		7.40347e-06	0.00045683	0.493148	0.494818
						0.292371	0	29.06	0.0344116	0.493376		7.40347e-06	0.00045683	0.493604	0.494818
						0.292828	0	29.0537	0.034419	0.493833		7.40347e-06	0.00045683	0.494061	0.494818
						0.293285	0	29.0475	0.0344264	0.49429		7.40347e-06	0.00045683	0.494518	0.494818
						0.293741	0	29.0413	0.0344338	0.494746		7.40347e-06	0.00045683	0.494975	0.494818
						0.294198	0	29.035	0.0344412	0.495203		7.40347e-06	0.00045683	0.495432	0.494818
						0.294655	0	29.0288	0.0344486	0.49566		7.40347e-06	0.00045683	0.495889	0.494818
						0.295112	0	29.0225	0.034456	0.496117		7.40347e-06	0.00045683	0.496345	0.494818
						0.295569	0	29.0163	0.0344634	0.496574		7.40347e-06	0.00045683	0.496802	0.494818
						0.296026	0	29.0101	0.0344708	0.497031		7.40347e-06	0.00045683	0.497259	0.494818
						0.296482	0	29.0038	0.0344782	0.497487		8.07306e-06	0.00045683	0.497716	0.539571
						0.296939	0	28.997	0.0344863	0.497944		8.07306e-06	0.00045683	0.498173	0.539571
						0.297396	0	28.9903	0.0344943	0.498401		8.07306e-06	0.00045683	0.49863	0.539571
						0.297853	0	28.9835	0.0345024	0.498858		8.07306e-06	0.00045683	0.499086	0.539571
						0.29831	0	28.9767	0.0345105	0.499315		8.07306e-06	0.00045683	0.499543	0.539571
						0.298767	0	28.9699	0.0345186	0.499772		8.07306e-06	0.00045683	0.5	0.539571
						0.299223	0	28.9631	0.0345266	0.500228		8.07306e-06	0.00045683	0.500457	0.539571
						0.29968	0	28.9564	0.0345347	0.500685		8.07306e-06	0.00045683	0.500914	0.539571
						0.300137	0	28.9496	0.0345428	0.501142		8.07306e-06	0.00045683	0.50137	0.539571
						0.300594	0	28.9428	0.0345509	0.501599		8.07306e-06	0.00045683	0.501827	0.539571
						0.301051	0	28.9361	0.0345589	0.502056		8.07306e-06	0.00045683	0.502284	0.539571
						0.301508	0	28.9293	0.034567	0.502513		8.83302e-06	0.00045683	0.502741	0.590363
						0.301964	0	28.9219	0.0345758	0.502969		8.83302e-06	0.00045683	0.503198	0.590363
						0.302421	0	28.9145	0.0345847	0.503426		8.83302e-06	0.00045683	0.503655	0.590363
						0.302878	0	28.9072	0.0345935	0.503883		8.83302e-06	0.00045683	0.504111	0.590363
						0.303335	0	28.8998	0.0346023	0.50434		8.83302e-06	0.00045683	0.504568	0.590363
						0.303792	0	28.8924	0.0346112	0.504797		8.83302e-06	0.00045683	0.505025	0.590363
						0.304249	0	28.885	0.03462	0.505254		8.83302e-06	0.00045683	0.505482	0.590363
						0.304705	0	28.8777	0.0346288	0.50571		8.83302e-06	0.00045683	0.505939	0.590363
						0.305162	0	28.8703	0.0346377	0.506167		8.83302e-06	0.00045683	0.506396	0.590363
						0.305619	0	28.8629	0.0346465	0.506624		8.83302e-06	0.00045683	0.506852	0.590363
						0.306076	0	28.8556	0.0346553	0.507081		8.83302e-06	0.00045683	0.507309	0.590363
						0.306533	0	28.8482	0.0346642	0.507538		9.69997e-06	0.00045683	0.507766	0.648307
						0.306989	0	28.8402	0.0346739	0.507995		9.69997e-06	0.00045683	0.508223	0.648307
						0.307446	0	28.8321	0.0346836	0.508451		9.69997e-06	0.00045683	0.50868	0.648307
						0.307903	0	28.824	0.0346933	0.508908		9.69997e-06	0.00045683	0.509137	0.648307
						0.30836	0	28.816	0.034703	0.509365		9.69997e-06	0.00045683	0.509593	0.648307
						0.308817	0	28.8079	0.0347127	0.509822		9.69997e-06	0.00045683	0.51005	0.648307
						0.309274	0	28.7999	0.0347224	0.510279		9.69997e-06	0.00045683	0.510507	0.648307
						0.30973	0	28.7918	0.0347321	0.510735		9.69997e-06	0.00045683	0.510964	0.648307
						0.310187	0	28.7838	0.0347418	0.511192		9.69997e-06	0.00045683	0.511421	0.648307
						0.310644	0	28.7758	0.0347515	0.511649		9.69997e-06	0.00045683	0.511878	0.648307
						0.311101	0	28.7677	0.0347612	0.512106		9.69997e-06	0.00045683	0.512334	0.648307
						0.311558	0	28.7597	0.0347709	0.512563		1.06946e-05	0.00045683	0.512791	0.714783
						0.312015	0	28.7509	0.0347816	0.51302		1.06946e-05	0.00045683	0.513248	0.714783
						0.312471	0	28.742	0.0347923	0.513476		1.06946e-05	0.00045683	0.513705	0.714783
						0.312928	0	28.7332	0.0348029	0.513933		1.06946e-05	0.00045683	0.514162	0.714783
						0.313385	0	28.7244	0.0348136	0.51439		1.06946e-05	0.00045683	0.514619	0.714783
						0.313842	0	28.7156	0.0348243	0.514847		1.06946e-05	0.00045683	0.515075	0.714783
						0.314299	0	28.7067	0.034835	0.515304		1.06946e-05	0.00045683	0.515532	0.714783
						0.314756	0	28.6979	0.0348457	0.515761		1.06946e-05	0.00045683	0.515989	0.714783
						0.315212	0	28.6891	0.0348564	0.516217		1.06946e-05	0.00045683	0.516446	0.714783
						0.315669	0	28.6803	0.0348671	0.516674		1.06946e-05	0.00045683	0.516903	0.714783
						0.316126	0	28.6715	0.0348778	0.517131		1.06946e-05	0.00045683	0.51736	0.714783
						0.316583	0	28.6627	0.0348885	0.517588		1.18428e-05	0.00045683	0.517816	0.791527
						0.31704	0	28.653	0.0349003	0.518045		1.18428e-05	0.00045683	0.518273	0.791527
						0.317497	0	28.6433	0.0349122	0.518502		1.18428e-05	0.00045683	0.51873	0.791527
						0.317953	0	28.6336	0.034924	0.518958		1.18428e-05	0.00045683	0.519187	0.791527
						0.31841	0	28.6239	0.0349359	0.519415		1.18428e-05	0.00045683	0.519644	0.791527
						0.318867	0	28.6142	0.0349477	0.519872		1.18428e-05	0.00045683	0.520101	0.791527
						0.319324	0	28.6045	0.0349596	0.520329		1.18428e-05	0.00045683	0.520557	0.791527
						0.319781	0	28.5948	0.0349714	0.520786		1.18428e-05	0.00045683	0.521014	0.791527
						0.320238	0	28.5851	0.0349832	0.521243		1.18428e-05	0.00045683	0.521471	0.791527
						0.320694	0	28.5754	0.0349951	0.521699		1.18428e-05	0.00045683	0.521928	0.791527
						0.321151	0	28.5658	0.0350069	0.522156		1.18428e-05	0.00045683	0.522385	0.791527
						0.321608	0	28.5561	0.0350188	0.522613		1.31777e-05	0.00045683	0.522841	0.880745
						0.322065	0	28.5454	0.035032	0.52307		1.31777e-05	0.00045683	0.523298	0.880745
						0.322522	0	28.5346	0.0350451	0.523527		1.31777e-05	0.00045683	0.523755	0.880745
						0.322979	0	28.5239	0.0350583	0.523984		1.31777e-05	0.00045683	0.524212	0.880745
						0.323435	0	28.5132	0.0350715	0.52444		1.31777e-05	0.00045683	0.524669	0.880745
						0.323892	0	28.5025	0.0350847	0.524897		1.31777e-05	0.00045683	0.525126	0.880745
						0.324349	0	28.4918	0.0350978	0.525354		1.31777e-05	0.00045683	0.525582	0.880745
						0.324806	0	28.4811	0.035111	0.525811		1.31777e-05	0.00045683	0.526039	0.880745
						0.325263	0	28.4704	0.0351242	0.526268		1.31777e-05	0.00045683	0.526496	0.880745
						0.32572	0	28.4597	0.0351374	0.526725		1.31777e-05	0.00045683	0.526953	0.880745
						0.326176	0	28.4491	0.0351506	0.527181		1.31777e-05	0.00045683	0.52741	0.880745
						0.326633	0	28.4384	0.0351637	0.527638		1.47418e-05	0.00045683	0.527867	0.985285
						0.32709	0	28.4265	0.0351785	0.528095		1.47418e-05	0.00045683	0.528323	0.985285
						0.327547	0	28.4146	0.0351932	0.528552		1.47418e-05	0.00045683	0.52878	0.985285
						0.328004	0	28.4027	0.035208	0.529009		1.47418e-05	0.00045683	0.529237	0.985285
						0.32846	0	28.3908	0.0352227	0.529466		1.47418e-05	0.00045683	0.529694	0.985285
						0.328917	0	28.3789	0.0352374	0.529922		1.47418e-05	0.00045683	0.530151	0.985285
						0.329374	0	28.367	0.0352522	0.530379		1.47418e-05	0.00045683	0.530608	0.985285
						0.329831	0	28.3552	0.0352669	0.530836		1.47418e-05	0.00045683	0.531064	0.985285
						0.330288	0	28.3433	0.0352817	0.531293		1.47418e-05	0.00045683	0.531521	0.985285
						0.330745	0	28.3315	0.0352964	0.53175		1.47418e-05	0.00045683	0.531978	0.985285
						0.331201	0	28.3197	0.0353111	0.532206		1.47418e-05	0.00045683	0.532435	0.985285
						0.331658	0	28.3079	0.0353259	0.532663		1.65909e-05	0.00045683	0.532892	1.10887
						0.332115	0	28.2946	0.0353425	0.53312		1.65909e-05	0.00045683	0.533349	1.10887
						0.332572	0	28.2813	0.0353591	0.533577		1.65909e-05	0.00045683	0.533805	1.10887
						0.333029	0	28.268	0.0353757	0.534034		1.65909e-05	0.00045683	0.534262	1.10887
						0.333486	0	28.2548	0.0353923	0.534491		1.65909e-05	0.00045683	0.534719	1.10887
						0.333942	0	28.2415	0.0354088	0.534947		1.65909e-05	0.00045683	0.535176	1.10887
						0.334399	0	28.2283	0.0354254	0.535404		1.65909e-05	0.00045683	0.535633	1.10887
						0.334856	0	28.2151	0.035442	0.535861		1.65909e-05	0.00045683	0.53609	1.10887
						0.335313	0	28.2019	0.0354586	0.536318		1.65909e-05	0.00045683	0.536546	1.10887
						0.33577	0	28.1887	0.0354752	0.536775		1.65909e-05	0.00045683	0.537003	1.10887
						0.336227	0	28.1755	0.0354918	0.537232		1.65909e-05	0.00045683	0.53746	1.10887
						0.336683	0	28.1624	0.0355084	0.537688		1.87994e-05	0.00045683	0.537917	1.25647
						0.33714	0	28.1475	0.0355272	0.538145		1.87994e-05	0.00045683	0.538374	1.25647
						0.337597	0	28.1326	0.035546	0.538602		1.87994e-05	0.00045683	0.538831	1.25647
						0.338054	0	28.1177	0.0355648	0.539059		1.87994e-05	0.00045683	0.539287	1.25647
						0.338511	0	28.1028	0.0355836	0.539516		1.87994e-05	0.00045683	0.539744	1.25647
						0.338968	0	28.088	0.0356024	0.539973		1.87994e-05	0.00045683	0.540201	1.25647
						0.339424	0	28.0732	0.0356212	0.540429		1.87994e-05	0.00045683	0.540658	1.25647
						0.339881	0	28.0584	0.03564	0.540886		1.87994e-05	0.00045683	0.541115	1.25647
						0.340338	0	28.0436	0.0356588	0.541343		1.87994e-05	0.00045683	0.541571	1.25647
						0.340795	0	28.0288	0.0356776	0.5418		1.87994e-05	0.00045683	0.542028	1.25647
						0.341252	0	28.014	0.0356964	0.542257		1.87994e-05	0.00045683	0.542485	1.25647
						0.341709	0	27.9993	0.0357152	0.542714		2.14683e-05	0.00045683	0.542942	1.43485
						0.342165	0	27.9825	0.0357367	0.54317		2.14683e-05	0.00045683	0.543399	1.43485
						0.342622	0	27.9657	0.0357581	0.543627		2.14683e-05	0.00045683	0.543856	1.43485
						0.343079	0	27.9489	0.0357796	0.544084		2.14683e-05	0.00045683	0.544312	1.43485
						0.343536	0	27.9321	0.0358011	0.544541		2.14683e-05	0.00045683	0.544769	1.43485
						0.343993	0	27.9154	0.0358225	0.544998		2.14683e-05	0.00045683	0.545226	1.43485
						0.34445	0	27.8987	0.035844	0.545455		2.14683e-05	0.00045683	0.545683	1.43485
						0.344906	0	27.882	0.0358655	0.545911		2.14683e-05	0.00045683	0.54614	1.43485
						0.345363	0	27.8653	0.0358869	0.546368		2.14683e-05	0.00045683	0.546597	1.43485
						0.34582	0	27.8486	0.0359084	0.546825		2.14683e-05	0.00045683	0.547053	1.43485
						0.346277	0	27.832	0.0359299	0.547282		2.14683e-05	0.00045683	0.54751	1.43485
						0.346734	0	27.8154	0.0359513	0.547739		2.47388e-05	0.00045683	0.547967	1.65344
						0.34719	0	27.7963	0.0359761	0.548196		2.47388e-05	0.00045683	0.548424	1.65344
						0.347647	0	27.7772	0.0360008	0.548652		2.47388e-05	0.00045683	0.548881	1.65344
						0.348104	0	27.7581	0.0360256	0.549109		2.47388e-05	0.00045683	0.549338	1.65344
						0.348561	0	27.739	0.0360503	0.549566		2.47388e-05	0.00045683	0.549794	1.65344
						0.349018	0	27.72	0.036075	0.550023		2.47388e-05	0.00045683	0.550251	1.65344
						0.349475	0	27.701	0.0360998	0.55048		2.47388e-05	0.00045683	0.550708	1.65344
						0.349931	0	27.682	0.0361245	0.550937		2.47388e-05	0.00045683	0.551165	1.65344
						0.350388	0	27.6631	0.0361492	0.551393		2.47388e-05	0.00045683	0.551622	1.65344
						0.350845	0	27.6442	0.036174	0.55185		2.47388e-05	0.00045683	0.552079	1.65344
						0.351302	0	27.6253	0.0361987	0.552307		2.47388e-05	0.00045683	0.552535	1.65344
						0.351759	0	27.6064	0.0362235	0.552764		2.88138e-05	0.00045683	0.552992	1.9258
						0.352216	0	27.5845	0.0362523	0.553221		2.88138e-05	0.00045683	0.553449	1.9258
						0.352672	0	27.5626	0.0362811	0.553677		2.88138e-05	0.00045683	0.553906	1.9258
						0.353129	0	27.5407	0.0363099	0.554134		2.88138e-05	0.00045683	0.554363	1.9258
						0.353586	0	27.5189	0.0363387	0.554591		2.88138e-05	0.00045683	0.55482	1.9258
						0.354043	0	27.4971	0.0363675	0.555048		2.88138e-05	0.00045683	0.555276	1.9258
						0.3545	0	27.4753	0.0363963	0.555505		2.88138e-05	0.00045683	0.555733	1.9258
						0.354957	0	27.4536	0.0364252	0.555962		2.88138e-05	0.00045683	0.55619	1.9258
						0.355413	0	27.4319	0.036454	0.556418		2.88138e-05	0.00045683	0.556647	1.9258
						0.35587	0	27.4102	0.0364828	0.556875		2.88138e-05	0.00045683	0.557104	1.9258
						0.356327	0	27.3886	0.0365116	0.557332		2.88138e-05	0.00045683	0.557561	1.9258
						0.356784	0	27.367	0.0365404	0.557789		3.39955e-05	0.00045683	0.558017	2.27212
						0.357241	0	27.3415	0.0365744	0.558246		3.39955e-05	0.00045683	0.558474	2.27212
						0.357698	0	27.3161	0.0366084	0.558703		3.39955e-05	0.00045683	0.558931	2.27212
						0.358154	0	27.2908	0.0366424	0.559159		3.39955e-05	0.00045683	0.559388	2.27212
						0.358611	0	27.2655	0.0366764	0.559616		3.39955e-05	0.00045683	0.559845	2.27212
						0.359068	0	27.2402	0.0367104	0.560073		3.39955e-05	0.00045683	0.560302	2.27212
						0.359525	0	27.215	0.0367444	0.56053		3.39955e-05	0.00045683	0.560758	2.27212
						0.359982	0	27.1899	0.0367784	0.560987		3.39955e-05	0.00045683	0.561215	2.27212
						0.360439	0	27.1648	0.0368124	0.561444		3.39955e-05	0.00045683	0.561672	2.27212
						0.360895	0	27.1397	0.0368464	0.5619		3.39955e-05	0.00045683	0.562129	2.27212
						0.361352	0	27.1147	0.0368804	0.562357		3.39955e-05	0.00045683	0.562586	2.27212
						0.361809	0	27.0897	0.0369144	0.562814		4.0756e-05	0.00045683	0.563042	2.72397
						0.362266	0	27.0599	0.0369551	0.563271		4.0756e-05	0.00045683	0.563499	2.72397
						0.362723	0	27.03	0.0369959	0.563728		4.0756e-05	0.00045683	0.563956	2.72397
						0.36318	0	27.0003	0.0370366	0.564185		4.0756e-05	0.00045683	0.564413	2.72397
						0.363636	0	26.9706	0.0370774	0.564641		4.0756e-05	0.00045683	0.56487	2.72397
						0.364093	0	26.941	0.0371181	0.565098		4.0756e-05	0.00045683	0.565327	2.72397
						0.36455	0	26.9115	0.0371589	0.565555		4.0756e-05	0.00045683	0.565783	2.72397
						0.365007	0	26.882	0.0371997	0.566012		4.0756e-05	0.00045683	0.56624	2.72397
						0.365464	0	26.8526	0.0372404	0.566469		4.0756e-05	0.00045683	0.566697	2.72397
						0.365921	0	26.8232	0.0372812	0.566926		4.0756e-05	0.00045683	0.567154	2.72397
						0.366377	0	26.7939	0.0373219	0.567382		4.0756e-05	0.00045683	0.567611	2.72397
						0.366834	0	26.7647	0.0373627	0.567839		4.98799e-05	0.00045683	0.568068	3.33377
						0.367291	0	26.729	0.0374126	0.568296		4.98799e-05	0.00045683	0.568524	3.33377
						0.367748	0	26.6934	0.0374624	0.568753		4.98799e-05	0.00045683	0.568981	3.33377
						0.368205	0	26.6579	0.0375123	0.56921		4.98799e-05	0.00045683	0.569438	3.33377
						0.368661	0	26.6225	0.0375622	0.569667		4.98799e-05	0.00045683	0.569895	3.33377
						0.369118	0	26.5872	0.0376121	0.570123		4.98799e-05	0.00045683	0.570352	3.33377
						0.369575	0	26.552	0.037662	0.57058		4.98799e-05	0.00045683	0.570809	3.33377
						0.370032	0	26.5169	0.0377118	0.571037		4.98799e-05	0.00045683	0.571265	3.33377
						0.370489	0	26.4818	0.0377617	0.571494		4.98799e-05	0.00045683	0.571722	3.33377
						0.370946	0	26.4469	0.0378116	0.571951		4.98799e-05	0.00045683	0.572179	3.33377
						0.371402	0	26.4121	0.0378615	0.572407		4.98799e-05	0.00045683	0.572636	3.33377
						0.371859	0	26.3773	0.0379114	0.572864		6.27849e-05	0.00045683	0.573093	4.19629
						0.372316	0	26.3337	0.0379741	0.573321		6.27849e-05	0.00045683	0.57355	4.19629
						0.372773	0	26.2902	0.0380369	0.573778		6.27849e-05	0.00045683	0.574006	4.19629
						0.37323	0	26.2469	0.0380997	0.574235		6.27849e-05	0.00045683	0.574463	4.19629
						0.373687	0	26.2037	0.0381625	0.574692		6.27849e-05	0.00045683	0.57492	4.19629
						0.374143	0	26.1607	0.0382253	0.575148		6.27849e-05	0.00045683	0.575377	4.19629
						0.3746	0	26.1178	0.0382881	0.575605		6.27849e-05	0.00045683	0.575834	4.19629
						0.375057	0	26.075	0.0383509	0.576062		6.27849e-05	0.00045683	0.576291	4.19629
						0.375514	0	26.0324	0.0384136	0.576519		6.27849e-05	0.00045683	0.576747	4.19629
						0.375971	0	25.9899	0.0384764	0.576976		6.27849e-05	0.00045683	0.577204	4.19629
						0.376428	0	25.9476	0.0385392	0.577433		6.27849e-05	0.00045683	0.577661	4.19629
						0.376884	0	25.9054	0.038602	0.577889		8.23555e-05	0.00045683	0.578118	5.50431
						0.377341	0	25.8502	0.0386843	0.578346		8.23555e-05	0.00045683	0.578575	5.50431
						0.377798	0	25.7953	0.0387667	0.578803		8.23555e-05	0.00045683	0.579032	5.50431
						0.378255	0	25.7406	0.0388491	0.57926		8.23555e-05	0.00045683	0.579488	5.50431
						0.378712	0	25.6862	0.0389314	0.579717		8.23555e-05	0.00045683	0.579945	5.50431
						0.379169	0	25.632	0.0390138	0.580174		8.23555e-05	0.00045683	0.580402	5.50431
						0.379625	0	25.578	0.0390961	0.58063		8.23555e-05	0.00045683	0.580859	5.50431
						0.380082	0	25.5242	0.0391785	0.581087		8.23555e-05	0.00045683	0.581316	5.50431
						0.380539	0	25.4707	0.0392608	0.581544		8.23555e-05	0.00045683	0.581772	5.50431
						0.380996	0	25.4174	0.0393432	0.582001		8.23555e-05	0.00045683	0.582229	5.50431
						0.381453	0	25.3643	0.0394255	0.582458		8.23555e-05	0.00045683	0.582686	5.50431
						0.38191	0	25.3114	0.0395079	0.582915		0.000115575	0.00045683	0.583143	7.72459
						0.382366	0	25.2376	0.0396235	0.583371		0.000115575	0.00045683	0.5836	7.72459
						0.382823	0	25.1642	0.0397391	0.583828		0.000115575	0.00045683	0.584057	7.72459
						0.38328	0	25.0912	0.0398546	0.584285		0.000115575	0.00045683	0.584513	7.72459
						0.383737	0	25.0186	0.0399702	0.584742		0.000115575	0.00045683	0.58497	7.72459
						0.384194	0	24.9465	0.0400858	0.585199		0.000115575	0.00045683	0.585427	7.72459
						0.384651	0	24.8748	0.0402014	0.585656		0.000115575	0.00045683	0.585884	7.72459
						0.385107	0	24.8035	0.0403169	0.586112		0.000115575	0.00045683	0.586341	7.72459
						0.385564	0	24.7326	0.0404325	0.586569		0.000115575	0.00045683	0.586798	7.72459
						0.386021	0	24.6621	0.0405481	0.587026		0.000115575	0.00045683	0.587254	7.72459
						0.386478	0	24.592	0.0406637	0.587483		0.000115575	0.00045683	0.587711	7.72459
						0.386935	0	24.5223	0.0407792	0.58794		0.000185027	0.00045683	0.588168	12.3664
						0.387392	0	24.4115	0.0409643	0.588397		0.000185027	0.00045683	0.588625	12.3664
						0.387848	0	24.3018	0.0411493	0.588853		0.000185027	0.00045683	0.589082	12.3664
						0.388305	0	24.193	0.0413343	0.58931		0.000185027	0.00045683	0.589539	12.3664
						0.388762	0	24.0852	0.0415193	0.589767		0.000185027	0.00045683	0.589995	12.3664
						0.389219	0	23.9783	0.0417044	0.590224		0.000185027	0.00045683	0.590452	12.3664
						0.389676	0	23.8724	0.0418894	0.590681		0.000185027	0.00045683	0.590909	12.3664
						0.390132	0	23.7674	0.0420744	0.591138		0.000185027	0.00045683	0.591366	12.3664
						0.390589	0	23.6633	0.0422594	0.591594		0.000185027	0.00045683	0.591823	12.3664
						0.391046	0	23.5602	0.0424445	0.592051		0.000185027	0.00045683	0.59228	12.3664
						0.391503	0	23.4579	0.0426295	0.592508		0.000185027	0.00045683	0.592736	12.3664
						0.39196	0	23.3566	0.0428145	0.592965		0.000418461	0.00045683	0.593193	27.9682
						0.392417	0	23.1305	0.043233	0.593422		0.000418461	0.00045683	0.59365	27.9682
						0.392873	0	22.9087	0.0436514	0.593878		0.000418461	0.00045683	0.594107	27.9682
						0.39333	0	22.6912	0.0440699	0.594335		0.000418461	0.00045683	0.594564	27.9682
						0.393787	0	22.4778	0.0444884	0.594792		0.000418461	0.00045683	0.595021	27.9682
						0.394244	0	22.2683	0.0449068	0.595249		0.000418461	0.00045683	0.595477	27.9682
						0.394701	0	22.0627	0.0453253	0.595706		0.000418461	0.00045683	0.595934	27.9682
						0.395158	0	21.8609	0.0457437	0.596163		0.000418461	0.00045683	0.596391	27.9682
						0.395614	0	21.6627	0.0461622	0.596619		0.000418461	0.00045683	0.596848	27.9682
						0.396071	0	21.4681	0.0465807	0.597076		0.000418461	0.00045683	0.597305	27.9682
						0.396528	0	21.277	0.0469991	0.597533		0.000418461	0.00045683	0.597762	27.9682
						0.396985	0	21.0892	0.0474176	0.59799		0.00224971	0.00045683	0.598218	150.362
						0.397442	0	20.134	0.0496673	0.598447		0.00224971	0.00045683	0.598675	150.362
						0.397899	0	19.2615	0.051917	0.598904		0.00224971	0.00045683	0.599132	150.362
						0.398355	0	18.4615	0.0541667	0.59936		0.00224971	0.00045683	0.599589	150.362
						0.398812	0	17.7253	0.0564164	0.599817		0.00224971	0.00045683	0.600046	150.362
						0.399269	0	17.0456	0.0586662	0.600274		0.00224971	0.00045683	0.600503	150.362
						0.399726	0	16.4161	0.0609159	0.600731		0.00224971	0.00045683	0.600959	150.362
						0.400183	0	15.8314	0.0631656	0.601188		0.00224971	0.00045683	0.601416	150.362
						0.40064	0	15.2869	0.0654153	0.601645		0.00224971	0.00045683	0.601873	150.362
						0.401096	0	14.7787	0.067665	0.602101		0.00224971	0.00045683	0.60233	150.362
						0.401553	0	14.3031	0.0699147	0.602558		0.00224971	0.00045683	0.602787	150.362
						0.40201	0	13.8572	0.0721644	0.603015





















































































































































































































































































































































































































[truncated: 73 more columns]

## Sheet: Cond_matrix
																				0.0327567	0.0327569	0.032757	0.0327571	0.0327573	0.0327574	0.0327576	0.0327577	0.0327578	0.032758	0.0327581	0.0327583	0.0327584	0.0327586	0.0327587	0.0327589	0.0327591	0.0327593	0.0327595	0.0327598	0.03276	0.0327603	0.0327606	0.0327609	0.0327613	0.0327617	0.0327622	0.0327627	0.0327633	0.0327639
																				0.0327571	0.0327573	0.0327574	0.0327576	0.0327577	0.0327579	0.032758	0.0327582	0.0327583	0.0327585	0.0327586	0.0327588	0.0327589	0.0327591	0.0327593	0.0327595	0.0327597	0.0327599	0.0327601	0.0327604	0.0327607	0.032761	0.0327613	0.0327617	0.0327621	0.0327625	0.032763	0.0327635	0.0327641	0.0327648
																				0.0327576	0.0327577	0.0327579	0.032758	0.0327582	0.0327584	0.0327585	0.0327587	0.0327588	0.032759	0.0327592	0.0327593	0.0327595	0.0327597	0.0327599	0.0327601	0.0327603	0.0327606	0.0327608	0.0327611	0.0327614	0.0327617	0.032762	0.0327624	0.0327628	0.0327633	0.0327638	0.0327644	0.032765	0.0327657
																				0.0327581	0.0327582	0.0327584	0.0327586	0.0327587	0.0327589	0.0327591	0.0327592	0.0327594	0.0327596	0.0327598	0.0327599	0.0327601	0.0327603	0.0327605	0.0327608	0.032761	0.0327613	0.0327615	0.0327618	0.0327621	0.0327625	0.0327628	0.0327632	0.0327637	0.0327642	0.0327647	0.0327653	0.032766	0.0327667
																				0.0327586	0.0327587	0.0327589	0.0327591	0.0327593	0.0327594	0.0327596	0.0327598	0.03276	0.0327602	0.0327604	0.0327606	0.0327608	0.032761	0.0327612	0.0327615	0.0327617	0.032762	0.0327623	0.0327626	0.0327629	0.0327633	0.0327637	0.0327641	0.0327646	0.0327651	0.0327657	0.0327663	0.032767	0.0327677
																				0.0327591	0.0327593	0.0327595	0.0327597	0.0327599	0.0327601	0.0327602	0.0327604	0.0327606	0.0327608	0.032761	0.0327613	0.0327615	0.0327617	0.032762	0.0327622	0.0327625	0.0327628	0.0327631	0.0327634	0.0327638	0.0327641	0.0327646	0.032765	0.0327655	0.032766	0.0327666	0.0327673	0.032768	0.0327688
																				0.0327597	0.0327599	0.0327601	0.0327603	0.0327605	0.0327607	0.0327609	0.0327611	0.0327613	0.0327615	0.0327618	0.032762	0.0327622	0.0327625	0.0327627	0.032763	0.0327633	0.0327636	0.0327639	0.0327643	0.0327646	0.0327651	0.0327655	0.032766	0.0327665	0.0327671	0.0327677	0.0327684	0.0327691	0.0327699
																				0.0327603	0.0327605	0.0327607	0.032761	0.0327612	0.0327614	0.0327616	0.0327618	0.0327621	0.0327623	0.0327625	0.0327628	0.032763	0.0327633	0.0327636	0.0327638	0.0327641	0.0327645	0.0327648	0.0327652	0.0327656	0.032766	0.0327665	0.032767	0.0327675	0.0327681	0.0327688	0.0327695	0.0327703	0.0327711
																				0.032761	0.0327612	0.0327614	0.0327617	0.0327619	0.0327621	0.0327624	0.0327626	0.0327628	0.0327631	0.0327633	0.0327636	0.0327639	0.0327641	0.0327644	0.0327647	0.0327651	0.0327654	0.0327658	0.0327662	0.0327666	0.032767	0.0327675	0.032768	0.0327686	0.0327692	0.0327699	0.0327707	0.0327715	0.0327723
																				0.0327617	0.032762	0.0327622	0.0327624	0.0327627	0.0327629	0.0327632	0.0327634	0.0327637	0.0327639	0.0327642	0.0327645	0.0327648	0.0327651	0.0327654	0.0327657	0.032766	0.0327664	0.0327668	0.0327672	0.0327676	0.0327681	0.0327686	0.0327692	0.0327698	0.0327704	0.0327711	0.0327719	0.0327727	0.0327736
																				0.0327625	0.0327627	0.032763	0.0327633	0.0327635	0.0327638	0.032764	0.0327643	0.0327646	0.0327648	0.0327651	0.0327654	0.0327657	0.032766	0.0327664	0.0327667	0.0327671	0.0327674	0.0327678	0.0327683	0.0327687	0.0327692	0.0327698	0.0327704	0.032771	0.0327716	0.0327724	0.0327732	0.032774	0.032775
																				0.0327633	0.0327636	0.0327639	0.0327641	0.0327644	0.0327647	0.032765	0.0327652	0.0327655	0.0327658	0.0327661	0.0327664	0.0327667	0.0327671	0.0327674	0.0327678	0.0327681	0.0327685	0.032769	0.0327694	0.0327699	0.0327704	0.032771	0.0327716	0.0327722	0.0327729	0.0327737	0.0327745	0.0327754	0.0327764
																				0.0327642	0.0327645	0.0327648	0.0327651	0.0327654	0.0327657	0.0327659	0.0327662	0.0327665	0.0327668	0.0327672	0.0327675	0.0327678	0.0327682	0.0327685	0.0327689	0.0327693	0.0327697	0.0327702	0.0327706	0.0327711	0.0327717	0.0327723	0.0327729	0.0327736	0.0327743	0.0327751	0.0327759	0.0327768	0.0327778
																				0.0327652	0.0327655	0.0327658	0.0327661	0.0327664	0.0327667	0.032767	0.0327673	0.0327676	0.0327679	0.0327683	0.0327686	0.0327689	0.0327693	0.0327697	0.0327701	0.0327705	0.0327709	0.0327714	0.0327719	0.0327724	0.032773	0.0327736	0.0327743	0.032775	0.0327757	0.0327765	0.0327774	0.0327783	0.0327794
																				0.0327662	0.0327665	0.0327668	0.0327671	0.0327675	0.0327678	0.0327681	0.0327684	0.0327688	0.0327691	0.0327694	0.0327698	0.0327702	0.0327705	0.0327709	0.0327714	0.0327718	0.0327722	0.0327727	0.0327733	0.0327738	0.0327744	0.032775	0.0327757	0.0327764	0.0327772	0.032778	0.0327789	0.0327799	0.0327809
																				0.0327673	0.0327676	0.032768	0.0327683	0.0327686	0.032769	0.0327693	0.0327696	0.03277	0.0327703	0.0327707	0.0327711	0.0327714	0.0327718	0.0327723	0.0327727	0.0327731	0.0327736	0.0327741	0.0327747	0.0327752	0.0327758	0.0327765	0.0327772	0.0327779	0.0327787	0.0327796	0.0327805	0.0327815	0.0327826
																				0.0327684	0.0327688	0.0327692	0.0327695	0.0327699	0.0327702	0.0327706	0.0327709	0.0327713	0.0327716	0.032772	0.0327724	0.0327728	0.0327732	0.0327736	0.0327741	0.0327746	0.0327751	0.0327756	0.0327761	0.0327767	0.0327774	0.032778	0.0327788	0.0327795	0.0327803	0.0327812	0.0327822	0.0327832	0.0327843
																				0.0327697	0.0327701	0.0327704	0.0327708	0.0327712	0.0327715	0.0327719	0.0327723	0.0327727	0.032773	0.0327734	0.0327738	0.0327742	0.0327747	0.0327751	0.0327756	0.0327761	0.0327766	0.0327771	0.0327777	0.0327783	0.032779	0.0327797	0.0327804	0.0327812	0.032782	0.0327829	0.0327839	0.032785	0.0327861
																				0.032771	0.0327714	0.0327718	0.0327722	0.0327726	0.032773	0.0327733	0.0327737	0.0327741	0.0327745	0.0327749	0.0327753	0.0327758	0.0327762	0.0327767	0.0327771	0.0327777	0.0327782	0.0327787	0.0327793	0.03278	0.0327806	0.0327813	0.0327821	0.0327829	0.0327838	0.0327847	0.0327857	0.0327868	0.0327879
																				0.0327725	0.0327729	0.0327733	0.0327737	0.0327741	0.0327745	0.0327749	0.0327753	0.0327757	0.0327761	0.0327765	0.0327769	0.0327774	0.0327778	0.0327783	0.0327788	0.0327793	0.0327799	0.0327804	0.0327811	0.0327817	0.0327824	0.0327831	0.0327839	0.0327847	0.0327856	0.0327866	0.0327876	0.0327887	0.0327898
																				0.032774	0.0327744	0.0327748	0.0327752	0.0327757	0.0327761	0.0327765	0.0327769	0.0327773	0.0327777	0.0327782	0.0327786	0.0327791	0.0327795	0.03278	0.0327805	0.0327811	0.0327816	0.0327822	0.0327829	0.0327835	0.0327842	0.032785	0.0327858	0.0327866	0.0327875	0.0327885	0.0327895	0.0327906	0.0327918
																				0.0327756	0.0327761	0.0327765	0.0327769	0.0327774	0.0327778	0.0327782	0.0327786	0.0327791	0.0327795	0.0327799	0.0327804	0.0327809	0.0327813	0.0327818	0.0327824	0.0327829	0.0327835	0.0327841	0.0327847	0.0327854	0.0327861	0.0327869	0.0327877	0.0327886	0.0327895	0.0327905	0.0327915	0.0327927	0.0327939
																				0.0327774	0.0327778	0.0327783	0.0327787	0.0327792	0.0327796	0.03278	0.0327805	0.0327809	0.0327814	0.0327818	0.0327823	0.0327828	0.0327832	0.0327838	0.0327843	0.0327849	0.0327854	0.0327861	0.0327867	0.0327874	0.0327881	0.0327889	0.0327897	0.0327906	0.0327916	0.0327926	0.0327936	0.0327948	0.032796
																				0.0327792	0.0327797	0.0327802	0.0327806	0.0327811	0.0327815	0.032782	0.0327824	0.0327829	0.0327833	0.0327838	0.0327843	0.0327847	0.0327853	0.0327858	0.0327863	0.0327869	0.0327875	0.0327881	0.0327888	0.0327895	0.0327902	0.032791	0.0327919	0.0327928	0.0327937	0.0327947	0.0327958	0.032797	0.0327982
																				0.0327812	0.0327817	0.0327822	0.0327827	0.0327831	0.0327836	0.032784	0.0327845	0.0327849	0.0327854	0.0327859	0.0327864	0.0327869	0.0327874	0.0327879	0.0327884	0.032789	0.0327896	0.0327903	0.0327909	0.0327917	0.0327924	0.0327932	0.0327941	0.032795	0.0327959	0.032797	0.0327981	0.0327992	0.0328005
																				0.0327833	0.0327838	0.0327843	0.0327848	0.0327853	0.0327857	0.0327862	0.0327867	0.0327871	0.0327876	0.0327881	0.0327886	0.0327891	0.0327896	0.0327901	0.0327907	0.0327913	0.0327919	0.0327925	0.0327932	0.0327939	0.0327947	0.0327955	0.0327964	0.0327973	0.0327982	0.0327993	0.0328004	0.0328016	0.0328028
																				0.0327856	0.0327861	0.0327866	0.0327871	0.0327876	0.0327881	0.0327885	0.032789	0.0327895	0.0327899	0.0327904	0.0327909	0.0327914	0.0327919	0.0327925	0.032793	0.0327936	0.0327942	0.0327949	0.0327956	0.0327963	0.0327971	0.0327979	0.0327987	0.0327997	0.0328006	0.0328017	0.0328028	0.032804	0.0328053
																				0.032788	0.0327885	0.0327891	0.0327896	0.03279	0.0327905	0.032791	0.0327915	0.0327919	0.0327924	0.0327929	0.0327934	0.0327939	0.0327944	0.0327949	0.0327955	0.0327961	0.0327967	0.0327973	0.032798	0.0327987	0.0327995	0.0328003	0.0328012	0.0328021	0.0328031	0.0328042	0.0328053	0.0328065	0.0328078
																				0.0327906	0.0327911	0.0327917	0.0327922	0.0327926	0.0327931	0.0327936	0.0327941	0.0327945	0.032795	0.0327955	0.032796	0.0327965	0.032797	0.0327975	0.0327981	0.0327986	0.0327993	0.0327999	0.0328006	0.0328013	0.0328021	0.0328029	0.0328038	0.0328047	0.0328057	0.0328067	0.0328079	0.0328091	0.0328103
																				0.0327934	0.0327939	0.0327944	0.0327949	0.0327954	0.0327959	0.0327964	0.0327968	0.0327973	0.0327978	0.0327982	0.0327987	0.0327992	0.0327997	0.0328002	0.0328008	0.0328013	0.032802	0.0328026	0.0328033	0.032804	0.0328048	0.0328056	0.0328064	0.0328074	0.0328084	0.0328094	0.0328105	0.0328117	0.032813
																				0.0327963	0.0327969	0.0327974	0.0327979	0.0327984	0.0327988	0.0327993	0.0327997	0.0328002	0.0328007	0.0328011	0.0328016	0.0328021	0.0328025	0.0328031	0.0328036	0.0328042	0.0328048	0.0328054	0.0328061	0.0328068	0.0328075	0.0328083	0.0328092	0.0328101	0.0328111	0.0328122	0.0328133	0.0328145	0.0328157
																				0.0327995	0.0328	0.0328005	0.032801	0.0328015	0.032802	0.0328024	0.0328028	0.0328033	0.0328037	0.0328042	0.0328046	0.0328051	0.0328055	0.032806	0.0328066	0.0328071	0.0328077	0.0328083	0.032809	0.0328097	0.0328104	0.0328112	0.0328121	0.032813	0.032814	0.032815	0.0328161	0.0328173	0.0328186
																				0.0328028	0.0328034	0.0328039	0.0328044	0.0328048	0.0328053	0.0328057	0.0328061	0.0328065	0.0328069	0.0328074	0.0328078	0.0328082	0.0328087	0.0328092	0.0328097	0.0328102	0.0328108	0.0328114	0.032812	0.0328127	0.0328134	0.0328142	0.032815	0.0328159	0.0328169	0.0328179	0.032819	0.0328202	0.0328215
																				0.0328064	0.0328069	0.0328074	0.0328079	0.0328084	0.0328088	0.0328092	0.0328096	0.03281	0.0328104	0.0328107	0.0328111	0.0328116	0.032812	0.0328124	0.0328129	0.0328134	0.032814	0.0328145	0.0328151	0.0328158	0.0328165	0.0328173	0.0328181	0.032819	0.0328199	0.0328209	0.032822	0.0328232	0.0328244
																				0.0328103	0.0328108	0.0328113	0.0328117	0.0328121	0.0328125	0.0328129	0.0328132	0.0328136	0.032814	0.0328143	0.0328147	0.0328151	0.0328154	0.0328159	0.0328163	0.0328168	0.0328173	0.0328178	0.0328184	0.0328191	0.0328197	0.0328205	0.0328213	0.0328221	0.0328231	0.0328241	0.0328251	0.0328263	0.0328275
																				0.0328144	0.0328149	0.0328153	0.0328157	0.0328161	0.0328165	0.0328168	0.0328171	0.0328174	0.0328177	0.0328181	0.0328184	0.0328187	0.0328191	0.0328194	0.0328198	0.0328203	0.0328208	0.0328213	0.0328218	0.0328224	0.0328231	0.0328238	0.0328246	0.0328254	0.0328263	0.0328273	0.0328283	0.0328294	0.0328306
																				0.0328188	0.0328192	0.0328196	0.03282	0.0328203	0.0328207	0.0328209	0.0328212	0.0328215	0.0328217	0.032822	0.0328223	0.0328226	0.0328229	0.0328232	0.0328236	0.0328239	0.0328244	0.0328248	0.0328254	0.0328259	0.0328265	0.0328272	0.0328279	0.0328287	0.0328296	0.0328306	0.0328316	0.0328327	0.0328338
																				0.0328235	0.0328239	0.0328242	0.0328246	0.0328249	0.0328251	0.0328253	0.0328256	0.0328258	0.032826	0.0328262	0.0328264	0.0328266	0.0328268	0.0328271	0.0328274	0.0328277	0.0328281	0.0328285	0.032829	0.0328295	0.0328301	0.0328307	0.0328314	0.0328322	0.032833	0.0328339	0.0328349	0.032836	0.0328371
																				0.0328285	0.0328289	0.0328292	0.0328294	0.0328297	0.0328298	0.03283	0.0328301	0.0328303	0.0328304	0.0328305	0.0328307	0.0328308	0.032831	0.0328312	0.0328314	0.0328317	0.032832	0.0328324	0.0328328	0.0328333	0.0328338	0.0328344	0.032835	0.0328358	0.0328365	0.0328374	0.0328384	0.0328394	0.0328405
																				0.0328339	0.0328342	0.0328344	0.0328346	0.0328347	0.0328348	0.0328349	0.032835	0.032835	0.0328351	0.0328351	0.0328352	0.0328352	0.0328353	0.0328355	0.0328356	0.0328358	0.0328361	0.0328364	0.0328367	0.0328371	0.0328376	0.0328381	0.0328387	0.0328394	0.0328402	0.032841	0.0328419	0.0328429	0.0328439
																				0.0328396	0.0328399	0.03284	0.0328401	0.0328402	0.0328402	0.0328401	0.0328401	0.03284	0.03284	0.0328399	0.0328399	0.0328399	0.0328399	0.0328399	0.03284	0.0328401	0.0328403	0.0328405	0.0328408	0.0328411	0.0328415	0.032842	0.0328426	0.0328432	0.0328439	0.0328446	0.0328455	0.0328464	0.0328474
																				0.0328458	0.032846	0.032846	0.032846	0.0328459	0.0328458	0.0328457	0.0328455	0.0328453	0.0328452	0.032845	0.0328448	0.0328447	0.0328446	0.0328446	0.0328446	0.0328446	0.0328447	0.0328448	0.032845	0.0328453	0.0328456	0.032846	0.0328465	0.032847	0.0328477	0.0328484	0.0328492	0.03285	0.032851
																				0.0328525	0.0328525	0.0328524	0.0328522	0.032852	0.0328518	0.0328515	0.0328512	0.0328509	0.0328506	0.0328503	0.03285	0.0328498	0.0328496	0.0328494	0.0328493	0.0328492	0.0328492	0.0328492	0.0328493	0.0328495	0.0328498	0.0328501	0.0328505	0.032851	0.0328515	0.0328522	0.0328529	0.0328538	0.0328547
																				0.0328596	0.0328595	0.0328592	0.0328589	0.0328585	0.0328581	0.0328577	0.0328572	0.0328568	0.0328563	0.0328559	0.0328555	0.0328551	0.0328547	0.0328544	0.0328542	0.032854	0.0328539	0.0328538	0.0328538	0.0328539	0.0328541	0.0328543	0.0328546	0.032855	0.0328555	0.0328561	0.0328568	0.0328575	0.0328584
																				0.0328673	0.0328669	0.0328665	0.032866	0.0328655	0.0328649	0.0328642	0.0328636	0.032863	0.0328623	0.0328617	0.0328611	0.0328606	0.0328601	0.0328597	0.0328593	0.032859	0.0328587	0.0328585	0.0328584	0.0328584	0.0328585	0.0328586	0.0328588	0.0328592	0.0328596	0.0328601	0.0328607	0.0328614	0.0328622
																				0.0328755	0.0328749	0.0328743	0.0328736	0.0328728	0.032872	0.0328712	0.0328703	0.0328695	0.0328686	0.0328678	0.0328671	0.0328664	0.0328657	0.0328651	0.0328646	0.0328641	0.0328637	0.0328634	0.0328632	0.032863	0.032863	0.032863	0.0328632	0.0328634	0.0328637	0.0328641	0.0328646	0.0328653	0.032866
																				0.0328843	0.0328835	0.0328826	0.0328817	0.0328806	0.0328796	0.0328785	0.0328774	0.0328763	0.0328753	0.0328743	0.0328733	0.0328724	0.0328715	0.0328707	0.03287	0.0328694	0.0328689	0.0328684	0.0328681	0.0328678	0.0328676	0.0328676	0.0328676	0.0328677	0.0328679	0.0328683	0.0328687	0.0328692	0.0328699
																				0.0328939	0.0328928	0.0328916	0.0328903	0.032889	0.0328876	0.0328862	0.0328849	0.0328835	0.0328822	0.032881	0.0328798	0.0328786	0.0328776	0.0328766	0.0328757	0.0328749	0.0328742	0.0328736	0.0328731	0.0328727	0.0328724	0.0328722	0.0328721	0.0328721	0.0328722	0.0328724	0.0328728	0.0328732	0.0328738
																				0.0329041	0.0329027	0.0329011	0.0328995	0.0328978	0.0328961	0.0328944	0.0328927	0.0328911	0.0328895	0.032888	0.0328865	0.0328851	0.0328838	0.0328827	0.0328816	0.0328806	0.0328797	0.0328789	0.0328782	0.0328777	0.0328772	0.0328769	0.0328767	0.0328766	0.0328766	0.0328767	0.0328769	0.0328773	0.0328778
																				0.0329152	0.0329133	0.0329113	0.0329093	0.0329072	0.0329051	0.0329031	0.032901	0.0328991	0.0328971	0.0328953	0.0328936	0.0328919	0.0328904	0.0328889	0.0328876	0.0328864	0.0328853	0.0328843	0.0328835	0.0328828	0.0328822	0.0328817	0.0328813	0.0328811	0.032881	0.032881	0.0328811	0.0328814	0.0328818
																				0.0329272	0.0329248	0.0329223	0.0329197	0.0329172	0.0329147	0.0329122	0.0329098	0.0329074	0.0329051	0.0329029	0.0329009	0.0328989	0.0328971	0.0328954	0.0328938	0.0328924	0.0328911	0.0328899	0.0328889	0.032888	0.0328872	0.0328866	0.0328861	0.0328857	0.0328855	0.0328854	0.0328854	0.0328855	0.0328858
																				0.0329401	0.0329371	0.032934	0.0329309	0.0329278	0.0329248	0.0329218	0.0329189	0.0329161	0.0329135	0.0329109	0.0329085	0.0329062	0.032904	0.0329021	0.0329002	0.0328985	0.032897	0.0328956	0.0328943	0.0328933	0.0328923	0.0328915	0.0328909	0.0328904	0.03289	0.0328898	0.0328897	0.0328897	0.0328899
																				0.0329541	0.0329503	0.0329466	0.0329428	0.0329392	0.0329355	0.032932	0.0329286	0.0329253	0.0329222	0.0329192	0.0329164	0.0329137	0.0329112	0.0329089	0.0329068	0.0329048	0.032903	0.0329014	0.0328999	0.0328986	0.0328975	0.0328965	0.0328957	0.0328951	0.0328945	0.0328942	0.032894	0.0328939	0.0328939
																				0.0329692	0.0329646	0.0329601	0.0329556	0.0329512	0.0329469	0.0329427	0.0329387	0.0329349	0.0329312	0.0329278	0.0329245	0.0329215	0.0329186	0.032916	0.0329135	0.0329113	0.0329092	0.0329073	0.0329056	0.0329041	0.0329028	0.0329016	0.0329006	0.0328998	0.0328991	0.0328986	0.0328983	0.0328981	0.032898
																				0.0329856	0.0329801	0.0329745	0.0329692	0.0329639	0.0329589	0.032954	0.0329493	0.0329449	0.0329407	0.0329367	0.032933	0.0329295	0.0329262	0.0329232	0.0329204	0.0329178	0.0329155	0.0329133	0.0329114	0.0329096	0.0329081	0.0329067	0.0329056	0.0329046	0.0329037	0.0329031	0.0329026	0.0329023	0.0329021
																				0.0330035	0.0329967	0.0329901	0.0329837	0.0329775	0.0329715	0.0329659	0.0329605	0.0329553	0.0329505	0.032946	0.0329417	0.0329377	0.032934	0.0329306	0.0329274	0.0329245	0.0329218	0.0329194	0.0329172	0.0329152	0.0329135	0.0329119	0.0329105	0.0329093	0.0329084	0.0329075	0.0329069	0.0329064	0.0329062
																				0.0330229	0.0330147	0.0330068	0.0329991	0.0329919	0.0329849	0.0329783	0.0329721	0.0329662	0.0329607	0.0329555	0.0329507	0.0329462	0.032942	0.0329382	0.0329346	0.0329313	0.0329283	0.0329256	0.0329231	0.0329208	0.0329188	0.0329171	0.0329155	0.0329141	0.032913	0.032912	0.0329112	0.0329106	0.0329102
																				0.033044	0.0330341	0.0330246	0.0330156	0.0330071	0.032999	0.0329914	0.0329842	0.0329775	0.0329712	0.0329654	0.0329599	0.0329549	0.0329502	0.0329458	0.0329419	0.0329382	0.0329348	0.0329318	0.032929	0.0329265	0.0329242	0.0329222	0.0329205	0.0329189	0.0329176	0.0329164	0.0329155	0.0329148	0.0329142
																				0.0330671	0.0330551	0.0330439	0.0330332	0.0330232	0.0330138	0.0330051	0.0329969	0.0329892	0.0329821	0.0329755	0.0329694	0.0329637	0.0329585	0.0329536	0.0329492	0.0329451	0.0329414	0.032938	0.0329349	0.0329322	0.0329296	0.0329274	0.0329254	0.0329237	0.0329221	0.0329208	0.0329197	0.0329189	0.0329182
																				0.0330923	0.0330779	0.0330645	0.0330519	0.0330403	0.0330294	0.0330193	0.03301	0.0330013	0.0329933	0.0329859	0.032979	0.0329727	0.0329669	0.0329615	0.0329566	0.0329521	0.032948	0.0329443	0.0329409	0.0329378	0.032935	0.0329325	0.0329303	0.0329284	0.0329267	0.0329252	0.0329239	0.0329229	0.0329221
																				0.03312	0.0331026	0.0330865	0.0330718	0.0330582	0.0330457	0.0330342	0.0330236	0.0330138	0.0330048	0.0329965	0.0329889	0.0329818	0.0329754	0.0329695	0.0329641	0.0329592	0.0329546	0.0329505	0.0329468	0.0329434	0.0329404	0.0329376	0.0329352	0.032933	0.0329311	0.0329295	0.0329281	0.0329269	0.0329259
																				0.0331503	0.0331292	0.0331102	0.0330929	0.0330771	0.0330628	0.0330497	0.0330376	0.0330266	0.0330165	0.0330073	0.0329988	0.0329911	0.032984	0.0329775	0.0329716	0.0329662	0.0329612	0.0329568	0.0329527	0.032949	0.0329457	0.0329427	0.03294	0.0329376	0.0329355	0.0329337	0.0329321	0.0329308	0.0329297
																				0.0331835	0.0331581	0.0331354	0.0331152	0.033097	0.0330805	0.0330656	0.0330521	0.0330397	0.0330285	0.0330183	0.0330089	0.0330004	0.0329926	0.0329855	0.032979	0.0329731	0.0329678	0.0329629	0.0329585	0.0329545	0.0329509	0.0329476	0.0329447	0.0329421	0.0329398	0.0329378	0.0329361	0.0329346	0.0329333
																				0.0332199	0.0331891	0.0331623	0.0331387	0.0331177	0.033099	0.0330821	0.0330669	0.0330531	0.0330406	0.0330293	0.033019	0.0330097	0.0330012	0.0329935	0.0329864	0.0329801	0.0329743	0.032969	0.0329642	0.0329599	0.032956	0.0329525	0.0329493	0.0329465	0.0329441	0.0329419	0.0329399	0.0329383	0.0329369
																				0.0332597	0.0332226	0.0331909	0.0331635	0.0331394	0.033118	0.033099	0.033082	0.0330667	0.0330529	0.0330404	0.0330292	0.033019	0.0330097	0.0330014	0.0329938	0.0329869	0.0329806	0.0329749	0.0329698	0.0329652	0.032961	0.0329572	0.0329538	0.0329508	0.0329481	0.0329458	0.0329437	0.0329419	0.0329404
																				0.033303	0.0332584	0.0332212	0.0331894	0.0331618	0.0331376	0.0331163	0.0330973	0.0330803	0.0330651	0.0330515	0.0330392	0.0330282	0.0330182	0.0330091	0.0330009	0.0329935	0.0329868	0.0329808	0.0329753	0.0329703	0.0329658	0.0329618	0.0329582	0.032955	0.0329521	0.0329495	0.0329473	0.0329453	0.0329437
																				0.0333502	0.0332969	0.0332533	0.0332165	0.0331851	0.0331577	0.0331338	0.0331127	0.033094	0.0330774	0.0330625	0.0330492	0.0330372	0.0330264	0.0330167	0.033008	0.033	0.0329929	0.0329864	0.0329806	0.0329753	0.0329705	0.0329662	0.0329624	0.0329589	0.0329559	0.0329531	0.0329508	0.0329487	0.0329468
																				0.0334023	0.0333387	0.0332874	0.0332449	0.033209	0.0331782	0.0331515	0.0331282	0.0331077	0.0330895	0.0330734	0.0330589	0.0330461	0.0330345	0.0330241	0.0330147	0.0330063	0.0329987	0.0329918	0.0329856	0.03298	0.032975	0.0329705	0.0329664	0.0329627	0.0329595	0.0329566	0.032954	0.0329518	0.0329499
																				0.0334626	0.0333849	0.0333239	0.0332745	0.0332336	0.0331989	0.0331693	0.0331436	0.0331211	0.0331014	0.0330839	0.0330684	0.0330546	0.0330423	0.0330312	0.0330213	0.0330123	0.0330043	0.032997	0.0329905	0.0329846	0.0329793	0.0329745	0.0329702	0.0329664	0.0329629	0.0329599	0.0329572	0.0329548	0.0329527
																				0.0335368	0.0334365	0.0333627	0.0333051	0.0332585	0.0332197	0.0331869	0.0331587	0.0331343	0.0331129	0.0330941	0.0330776	0.0330628	0.0330497	0.033038	0.0330275	0.0330181	0.0330096	0.0330019	0.0329951	0.0329889	0.0329833	0.0329783	0.0329738	0.0329697	0.0329661	0.0329629	0.0329601	0.0329576	0.0329554
																				0.033625	0.0334924	0.0334031	0.0333362	0.0332834	0.0332402	0.0332041	0.0331733	0.0331469	0.033124	0.0331039	0.0330863	0.0330706	0.0330568	0.0330444	0.0330333	0.0330234	0.0330145	0.0330066	0.0329994	0.0329929	0.0329871	0.0329818	0.0329771	0.0329729	0.0329691	0.0329658	0.0329628	0.0329602	0.0329579
																				0.0337091	0.0335509	0.0334443	0.0333673	0.0333079	0.0332601	0.0332206	0.0331874	0.033159	0.0331344	0.0331131	0.0330944	0.0330779	0.0330633	0.0330504	0.0330388	0.0330284	0.0330192	0.0330108	0.0330033	0.0329966	0.0329906	0.0329851	0.0329802	0.0329758	0.0329719	0.0329684	0.0329653	0.0329626	0.0329602
																				0.0339027	0.0336196	0.0334857	0.0333977	0.0333316	0.0332792	0.0332363	0.0332005	0.0331702	0.0331442	0.0331216	0.0331019	0.0330847	0.0330694	0.0330559	0.0330438	0.033033	0.0330234	0.0330147	0.033007	0.033	0.0329937	0.0329881	0.032983	0.0329785	0.0329744	0.0329708	0.0329676	0.0329647	0.0329623
																				0.0339384	0.0336629	0.0335231	0.0334269	0.0333542	0.0332971	0.0332509	0.0332126	0.0331804	0.033153	0.0331293	0.0331088	0.0330908	0.0330749	0.0330608	0.0330483	0.0330372	0.0330272	0.0330183	0.0330103	0.0330031	0.0329966	0.0329908	0.0329855	0.0329809	0.0329767	0.0329729	0.0329696	0.0329667	0.0329641
																				0.0340336	0.0337278	0.0335676	0.0334567	0.0333756	0.0333134	0.0332639	0.0332234	0.0331896	0.0331608	0.0331362	0.0331148	0.0330961	0.0330797	0.0330652	0.0330523	0.0330408	0.0330306	0.0330214	0.0330131	0.0330057	0.0329991	0.0329931	0.0329878	0.032983	0.0329787	0.0329748	0.0329714	0.0329684	0.0329657
																				0.0348646	0.0339133	0.0336249	0.0334855	0.0333944	0.0333274	0.033275	0.0332326	0.0331973	0.0331676	0.0331421	0.03312	0.0331008	0.0330839	0.033069	0.0330557	0.033044	0.0330334	0.033024	0.0330156	0.033008	0.0330012	0.0329951	0.0329897	0.0329848	0.0329804	0.0329764	0.0329729	0.0329698	0.0329671
																				0.0348864	0.0339368	0.0336485	0.0335034	0.033408	0.0333382	0.0332838	0.03324	0.0332037	0.0331731	0.0331469	0.0331243	0.0331046	0.0330873	0.0330721	0.0330586	0.0330466	0.0330358	0.0330262	0.0330176	0.0330099	0.033003	0.0329968	0.0329912	0.0329862	0.0329818	0.0329778	0.0329742	0.032971	0.0329683
																				0.0348939	0.0339442	0.0336578	0.0335129	0.0334166	0.0333457	0.0332903	0.0332456	0.0332086	0.0331774	0.0331507	0.0331277	0.0331076	0.03309	0.0330745	0.0330608	0.0330486	0.0330377	0.033028	0.0330193	0.0330114	0.0330044	0.0329981	0.0329925	0.0329874	0.0329828	0.0329788	0.0329752	0.032972	0.0329692
																				0.0348972	0.0339476	0.0336619	0.0335177	0.0334216	0.0333504	0.0332946	0.0332494	0.033212	0.0331804	0.0331534	0.0331301	0.0331098	0.033092	0.0330763	0.0330624	0.0330501	0.0330391	0.0330292	0.0330204	0.0330125	0.0330054	0.0329991	0.0329933	0.0329882	0.0329836	0.0329795	0.0329759	0.0329727	0.0329698
																				0.0348988	0.0339493	0.0336638	0.03352	0.0334241	0.0333529	0.033297	0.0332517	0.033214	0.0331822	0.033155	0.0331315	0.0331111	0.0330931	0.0330774	0.0330634	0.0330509	0.0330399	0.03303	0.0330211	0.0330132	0.033006	0.0329996	0.0329939	0.0329887	0.0329841	0.03298	0.0329763	0.0329731	0.0329702
																				0.0348993	0.0339498	0.0336644	0.0335207	0.0334249	0.0333537	0.0332978	0.0332524	0.0332146	0.0331828	0.0331555	0.033132	0.0331115	0.0330935	0.0330777	0.0330637	0.0330512	0.0330401	0.0330302	0.0330213	0.0330134	0.0330062	0.0329998	0.0329941	0.0329889	0.0329843	0.0329801	0.0329765	0.0329732	0.0329703
																				0.0348988	0.0339493	0.0336638	0.03352	0.0334241	0.0333529	0.033297	0.0332517	0.033214	0.0331822	0.033155	0.0331315	0.0331111	0.0330931	0.0330774	0.0330634	0.0330509	0.0330399	0.03303	0.0330211	0.0330132	0.033006	0.0329996	0.0329939	0.0329887	0.0329841	0.03298	0.0329763	0.0329731	0.0329702
																				0.0348972	0.0339476	0.0336619	0.0335177	0.0334216	0.0333504	0.0332946	0.0332494	0.033212	0.0331804	0.0331534	0.0331301	0.0331098	0.033092	0.0330763	0.0330624	0.0330501	0.0330391	0.0330292	0.0330204	0.0330125	0.0330054	0.0329991	0.0329933	0.0329882	0.0329836	0.0329795	0.0329759	0.0329727	0.0329698
																				0.0348939	0.0339442	0.0336578	0.0335129	0.0334166	0.0333457	0.0332903	0.0332456	0.0332086	0.0331774	0.0331507	0.0331277	0.0331076	0.03309	0.0330745	0.0330608	0.0330486	0.0330377	0.033028	0.0330193	0.0330114	0.0330044	0.0329981	0.0329925	0.0329874	0.0329828	0.0329788	0.0329752	0.032972	0.0329692
																				0.0348864	0.0339368	0.0336485	0.0335034	0.033408	0.0333382	0.0332838	0.03324	0.0332037	0.0331731	0.0331469	0.0331243	0.0331046	0.0330873	0.0330721	0.0330586	0.0330466	0.0330358	0.0330262	0.0330176	0.0330099	0.033003	0.0329968	0.0329912	0.0329862	0.0329818	0.0329778	0.0329742	0.032971	0.0329683
																				0.0348646	0.0339133	0.0336249	0.0334855	0.0333944	0.0333274	0.033275	0.0332326	0.0331973	0.0331676	0.0331421	0.03312	0.0331008	0.0330839	0.033069	0.0330557	0.033044	0.0330334	0.033024	0.0330156	0.033008	0.0330012	0.0329951	0.0329897	0.0329848	0.0329804	0.0329764	0.0329729	0.0329698	0.0329671
																				0.0340336	0.0337278	0.0335676	0.0334567	0.0333756	0.0333134	0.0332639	0.0332234	0.0331896	0.0331608	0.0331362	0.0331148	0.0330961	0.0330797	0.0330652	0.0330523	0.0330408	0.0330306	0.0330214	0.0330131	0.0330057	0.0329991	0.0329931	0.0329878	0.032983	0.0329787	0.0329748	0.0329714	0.0329684	0.0329657
																				0.0339384	0.0336629	0.0335231	0.0334269	0.0333542	0.0332971	0.0332509	0.0332126	0.0331804	0.033153	0.0331293	0.0331088	0.0330908	0.0330749	0.0330608	0.0330483	0.0330372	0.0330272	0.0330183	0.0330103	0.0330031	0.0329966	0.0329908	0.0329855	0.0329809	0.0329767	0.0329729	0.0329696	0.0329667	0.0329641
																				0.0339027	0.0336196	0.0334857	0.0333977	0.0333316	0.0332792	0.0332363	0.0332005	0.0331702	0.0331442	0.0331216	0.0331019	0.0330847	0.0330694	0.0330559	0.0330438	0.033033	0.0330234	0.0330147	0.033007	0.033	0.0329937	0.0329881	0.032983	0.0329785	0.0329744	0.0329708	0.0329676	0.0329647	0.0329623
																				0.0337091	0.0335509	0.0334443	0.0333673	0.0333079	0.0332601	0.0332206	0.0331874	0.033159	0.0331344	0.0331131	0.0330944	0.0330779	0.0330633	0.0330504	0.0330388	0.0330284	0.0330192	0.0330108	0.0330033	0.0329966	0.0329906	0.0329851	0.0329802	0.0329758	0.0329719	0.0329684	0.0329653	0.0329626	0.0329602
																				0.033625	0.0334924	0.0334031	0.0333362	0.0332834	0.0332402	0.0332041	0.0331733	0.0331469	0.033124	0.0331039	0.0330863	0.0330706	0.0330568	0.0330444	0.0330333	0.0330234	0.0330145	0.0330066	0.0329994	0.0329929	0.0329871	0.0329818	0.0329771	0.0329729	0.0329691	0.0329658	0.0329628	0.0329602	0.0329579
																				0.0335368	0.0334365	0.0333627	0.0333051	0.0332585	0.0332197	0.0331869	0.0331587	0.0331343	0.0331129	0.0330941	0.0330776	0.0330628	0.0330497	0.033038	0.0330275	0.0330181	0.0330096	0.0330019	0.0329951	0.0329889	0.0329833	0.0329783	0.0329738	0.0329697	0.0329661	0.0329629	0.0329601	0.0329576	0.0329554
																				0.0334626	0.0333849	0.0333239	0.0332745	0.0332336	0.0331989	0.0331693	0.0331436	0.0331211	0.0331014	0.0330839	0.0330684	0.0330546	0.0330423	0.0330312	0.0330213	0.0330123	0.0330043	0.032997	0.0329905	0.0329846	0.0329793	0.0329745	0.0329702	0.0329664	0.0329629	0.0329599	0.0329572	0.0329548	0.0329527
																				0.0334023	0.0333387	0.0332874	0.0332449	0.033209	0.0331782	0.0331515	0.0331282	0.0331077	0.0330895	0.0330734	0.0330589	0.0330461	0.0330345	0.0330241	0.0330147	0.0330063	0.0329987	0.0329918	0.0329856	0.03298	0.032975	0.0329705	0.0329664	0.0329627	0.0329595	0.0329566	0.032954	0.0329518	0.0329499
																				0.0333502	0.0332969	0.0332533	0.0332165	0.0331851	0.0331577	0.0331338	0.0331127	0.033094	0.0330774	0.0330625	0.0330492	0.0330372	0.0330264	0.0330167	0.033008	0.033	0.0329929	0.0329864	0.0329806	0.0329753	0.0329705	0.0329662	0.0329624	0.0329589	0.0329559	0.0329531	0.0329508	0.0329487	0.0329468
																				0.033303	0.0332584	0.0332212	0.0331894	0.0331618	0.0331376	0.0331163	0.0330973	0.0330803	0.0330651	0.0330515	0.0330392	0.0330282	0.0330182	0.0330091	0.0330009	0.0329935	0.0329868	0.0329808	0.0329753	0.0329703	0.0329658	0.0329618	0.0329582	0.032955	0.0329521	0.0329495	0.0329473	0.0329453	0.0329437
																				0.0332597	0.0332226	0.0331909	0.0331635	0.0331394	0.033118	0.033099	0.033082	0.0330667	0.0330529	0.0330404	0.0330292	0.033019	0.0330097	0.0330014	0.0329938	0.0329869	0.0329806	0.0329749	0.0329698	0.0329652	0.032961	0.0329572	0.0329538	0.0329508	0.0329481	0.0329458	0.0329437	0.0329419	0.0329404
																				0.0332199	0.0331891	0.0331623	0.0331387	0.0331177	0.033099	0.0330821	0.0330669	0.0330531	0.0330406	0.0330293	0.033019	0.0330097	0.0330012	0.0329935	0.0329864	0.0329801	0.0329743	0.032969	0.0329642	0.0329599	0.032956	0.0329525	0.0329493	0.0329465	0.0329441	0.0329419	0.0329399	0.0329383	0.0329369
																				0.0331835	0.0331581	0.0331354	0.0331152	0.033097	0.0330805	0.0330656	0.0330521	0.0330397	0.0330285	0.0330183	0.0330089	0.0330004	0.0329926	0.0329855	0.032979	0.0329731	0.0329678	0.0329629	0.0329585	0.0329545	0.0329509	0.0329476	0.0329447	0.0329421	0.0329398	0.0329378	0.0329361	0.0329346	0.0329333
																				0.0331503	0.0331292	0.0331102	0.0330929	0.0330771	0.0330628	0.0330497	0.0330376	0.0330266	0.0330165	0.0330073	0.0329988	0.0329911	0.032984	0.0329775	0.0329716	0.0329662	0.0329612	0.0329568	0.0329527	0.032949	0.0329457	0.0329427	0.03294	0.0329376	0.0329355	0.0329337	0.0329321	0.0329308	0.0329297
																				0.03312	0.0331026	0.0330865	0.0330718	0.0330582	0.0330457	0.0330342	0.0330236	0.0330138	0.0330048	0.0329965	0.0329889	0.0329818	0.0329754	0.0329695	0.0329641	0.0329592	0.0329546	0.0329505	0.0329468	0.0329434	0.0329404	0.0329376	0.0329352	0.032933	0.0329311	0.0329295	0.0329281	0.0329269	0.0329259
																				0.0330923	0.0330779	0.0330645	0.0330519	0.0330403	0.0330294	0.0330193	0.03301	0.0330013	0.0329933	0.0329859	0.032979	0.0329727	0.0329669	0.0329615	0.0329566	0.0329521	0.032948	0.0329443	0.0329409	0.0329378	0.032935	0.0329325	0.0329303	0.0329284	0.0329267	0.0329252	0.0329239	0.0329229	0.0329221
																				0.0330671	0.0330551	0.0330439	0.0330332	0.0330232	0.0330138	0.0330051	0.0329969	0.0329892	0.0329821	0.0329755	0.0329694	0.0329637	0.0329585	0.0329536	0.0329492	0.0329451	0.0329414	0.032938	0.0329349	0.0329322	0.0329296	0.0329274	0.0329254	0.0329237	0.0329221	0.0329208	0.0329197	0.0329189	0.0329182
																				0.033044	0.0330341	0.0330246	0.0330156	0.0330071	0.032999	0.0329914	0.0329842	0.0329775	0.0329712	0.0329654	0.0329599	0.0329549	0.0329502	0.0329458	0.0329419	0.0329382	0.0329348	0.0329318	0.032929	0.0329265	0.0329242	0.0329222	0.0329205	0.0329189	0.0329176	0.0329164	0.0329155	0.0329148	0.0329142
																				0.0330229	0.0330147	0.0330068	0.0329991	0.0329919	0.0329849	0.0329783	0.0329721	0.0329662	0.0329607	0.0329555	0.0329507	0.0329462	0.032942	0.0329382	0.0329346	0.0329313	0.0329283	0.0329256	0.0329231	0.0329208	0.0329188	0.0329171	0.0329155	0.0329141	0.032913	0.032912	0.0329112	0.0329106	0.0329102
																				0.0330035	0.0329967	0.0329901	0.0329837	0.0329775	0.0329715	0.0329659	0.0329605	0.0329553	0.0329505	0.032946	0.0329417	0.0329377	0.032934	0.0329306	0.0329274	0.0329245	0.0329218	0.0329194	0.0329172	0.0329152	0.0329135	0.0329119	0.0329105	0.0329093	0.0329084	0.0329075	0.0329069	0.0329064	0.0329062
																				0.0329856	0.0329801	0.0329745	0.0329692	0.0329639	0.0329589	0.032954	0.0329493	0.0329449	0.0329407	0.0329367	0.032933	0.0329295	0.0329262	0.0329232	0.0329204	0.0329178	0.0329155	0.0329133	0.0329114	0.0329096	0.0329081	0.0329067	0.0329056	0.0329046	0.0329037	0.0329031	0.0329026	0.0329023	0.0329021
																				0.0329692	0.0329646	0.0329601	0.0329556	0.0329512	0.0329469	0.0329427	0.0329387	0.0329349	0.0329312	0.0329278	0.0329245	0.0329215	0.0329186	0.032916	0.0329135	0.0329113	0.0329092	0.0329073	0.0329056	0.0329041	0.0329028	0.0329016	0.0329006	0.0328998	0.0328991	0.0328986	0.0328983	0.0328981	0.032898
																				0.0329541	0.0329503	0.0329466	0.0329428	0.0329392	0.0329355	0.032932	0.0329286	0.0329253	0.0329222	0.0329192	0.0329164	0.0329137	0.0329112	0.0329089	0.0329068	0.0329048	0.032903	0.0329014	0.0328999	0.0328986	0.0328975	0.0328965	0.0328957	0.0328951	0.0328945	0.0328942	0.032894	0.0328939	0.0328939
																				0.0329401	0.0329371	0.032934	0.0329309	0.0329278	0.0329248	0.0329218	0.0329189	0.0329161	0.0329135	0.0329109	0.0329085	0.0329062	0.032904	0.0329021	0.0329002	0.0328985	0.032897	0.0328956	0.0328943	0.0328933	0.0328923	0.0328915	0.0328909	0.0328904	0.03289	0.0328898	0.0328897	0.0328897	0.0328899
																				0.0329272	0.0329248	0.0329223	0.0329197	0.0329172	0.0329147	0.0329122	0.0329098	0.0329074	0.0329051	0.0329029	0.0329009	0.0328989	0.0328971	0.0328954	0.0328938	0.0328924	0.0328911	0.0328899	0.0328889	0.032888	0.0328872	0.0328866	0.0328861	0.0328857	0.0328855	0.0328854	0.0328854	0.0328855	0.0328858
																				0.0329152	0.0329133	0.0329113	0.0329093	0.0329072	0.0329051	0.0329031	0.032901	0.0328991	0.0328971	0.0328953	0.0328936	0.0328919	0.0328904	0.0328889	0.0328876	0.0328864	0.0328853	0.0328843	0.0328835	0.0328828	0.0328822	0.0328817	0.0328813	0.0328811	0.032881	0.032881	0.0328811	0.0328814	0.0328818
																				0.0329041	0.0329027	0.0329011	0.0328995	0.0328978	0.0328961	0.0328944	0.0328927	0.0328911	0.0328895	0.032888	0.0328865	0.0328851	0.0328838	0.0328827	0.0328816	0.0328806	0.0328797	0.0328789	0.0328782	0.0328777	0.0328772	0.0328769	0.0328767	0.0328766	0.0328766	0.0328767	0.0328769	0.0328773	0.0328778
																				0.0328939	0.0328928	0.0328916	0.0328903	0.032889	0.0328876	0.0328862	0.0328849	0.0328835	0.0328822	0.032881	0.0328798	0.0328786	0.0328776	0.0328766	0.0328757	0.0328749	0.0328742	0.0328736	0.0328731	0.0328727	0.0328724	0.0328722	0.0328721	0.0328721	0.0328722	0.0328724	0.0328728	0.0328732	0.0328738
																				0.0328843	0.0328835	0.0328826	0.0328817	0.0328806	0.0328796	0.0328785	0.0328774	0.0328763	0.0328753	0.0328743	0.0328733	0.0328724	0.0328715	0.0328707	0.03287	0.0328694	0.0328689	0.0328684	0.0328681	0.0328678	0.0328676	0.0328676	0.0328676	0.0328677	0.0328679	0.0328683	0.0328687	0.0328692	0.0328699
																				0.0328755	0.0328749	0.0328743	0.0328736	0.0328728	0.032872	0.0328712	0.0328703	0.0328695	0.0328686	0.0328678	0.0328671	0.0328664	0.0328657	0.0328651	0.0328646	0.0328641	0.0328637	0.0328634	0.0328632	0.032863	0.032863	0.032863	0.0328632	0.0328634	0.0328637	0.0328641	0.0328646	0.0328653	0.032866
																				0.0328673	0.0328669	0.0328665	0.032866	0.0328655	0.0328649	0.0328642	0.0328636	0.032863	0.0328623	0.0328617	0.0328611	0.0328606	0.0328601	0.0328597	0.0328593	0.032859	0.0328587	0.0328585	0.0328584	0.0328584	0.0328585	0.0328586	0.0328588	0.0328592	0.0328596	0.0328601	0.0328607	0.0328614	0.0328622
																				0.0328596	0.0328595	0.0328592	0.0328589	0.0328585	0.0328581	0.0328577	0.0328572	0.0328568	0.0328563	0.0328559	0.0328555	0.0328551	0.0328547	0.0328544	0.0328542	0.032854	0.0328539	0.0328538	0.0328538	0.0328539	0.0328541	0.0328543	0.0328546	0.032855	0.0328555	0.0328561	0.0328568	0.0328575	0.0328584
																				0.0328525	0.0328525	0.0328524	0.0328522	0.032852	0.0328518	0.0328515	0.0328512	0.0328509	0.0328506	0.0328503	0.03285	0.0328498	0.0328496	0.0328494	0.0328493	0.0328492	0.0328492	0.0328492	0.0328493	0.0328495	0.0328498	0.0328501	0.0328505	0.032851	0.0328515	0.0328522	0.0328529	0.0328538	0.0328547
																				0.0328458	0.032846	0.032846	0.032846	0.0328459	0.0328458	0.0328457	0.0328455	0.0328453	0.0328452	0.032845	0.0328448	0.0328447	0.0328446	0.0328446	0.0328446	0.0328446	0.0328447	0.0328448	0.032845	0.0328453	0.0328456	0.032846	0.0328465	0.032847	0.0328477	0.0328484	0.0328492	0.03285	0.032851
																				0.0328396	0.0328399	0.03284	0.0328401	0.0328402	0.0328402	0.0328401	0.0328401	0.03284	0.03284	0.0328399	0.0328399	0.0328399	0.0328399	0.0328399	0.03284	0.0328401	0.0328403	0.0328405	0.0328408	0.0328411	0.0328415	0.032842	0.0328426	0.0328432	0.0328439	0.0328446	0.0328455	0.0328464	0.0328474
																				0.0328339	0.0328342	0.0328344	0.0328346	0.0328347	0.0328348	0.0328349	0.032835	0.032835	0.0328351	0.0328351	0.0328352	0.0328352	0.0328353	0.0328355	0.0328356	0.0328358	0.0328361	0.0328364	0.0328367	0.0328371	0.0328376	0.0328381	0.0328387	0.0328394	0.0328402	0.032841	0.0328419	0.0328429	0.0328439
																				0.0328285	0.0328289	0.0328292	0.0328294	0.0328297	0.0328298	0.03283	0.0328301	0.0328303	0.0328304	0.0328305	0.0328307	0.0328308	0.032831	0.0328312	0.0328314	0.0328317	0.032832	0.0328324	0.0328328	0.0328333	0.0328338	0.0328344	0.032835	0.0328358	0.0328365	0.0328374	0.0328384	0.0328394	0.0328405
																				0.0328235	0.0328239	0.0328242	0.0328246	0.0328249	0.0328251	0.0328253	0.0328256	0.0328258	0.032826	0.0328262	0.0328264	0.0328266	0.0328268	0.0328271	0.0328274	0.0328277	0.0328281	0.0328285	0.032829	0.0328295	0.0328301	0.0328307	0.0328314	0.0328322	0.032833	0.0328339	0.0328349	0.032836	0.0328371
																				0.0328188	0.0328192	0.0328196	0.03282	0.0328203	0.0328207	0.0328209	0.0328212	0.0328215	0.0328217	0.032822	0.0328223	0.0328226	0.0328229	0.0328232	0.0328236	0.0328239	0.0328244	0.0328248	0.0328254	0.0328259	0.0328265	0.0328272	0.0328279	0.0328287	0.0328296	0.0328306	0.0328316	0.0328327	0.0328338
																				0.0328144	0.0328149	0.0328153	0.0328157	0.0328161	0.0328165	0.0328168	0.0328171	0.0328174	0.0328177	0.0328181	0.0328184	0.0328187	0.0328191	0.0328194	0.0328198	0.0328203	0.0328208	0.0328213	0.0328218	0.0328224	0.0328231	0.0328238	0.0328246	0.0328254	0.0328263	0.0328273	0.0328283	0.0328294	0.0328306
																				0.0328103	0.0328108	0.0328113	0.0328117	0.0328121	0.0328125	0.0328129	0.0328132	0.0328136	0.032814	0.0328143	0.0328147	0.0328151	0.0328154	0.0328159	0.0328163	0.0328168	0.0328173	0.0328178	0.0328184	0.0328191	0.0328197	0.0328205	0.0328213	0.0328221	0.0328231	0.0328241	0.0328251	0.0328263	0.0328275
																				0.0328064	0.0328069	0.0328074	0.0328079	0.0328084	0.0328088	0.0328092	0.0328096	0.03281	0.0328104	0.0328107	0.0328111	0.0328116	0.032812	0.0328124	0.0328129	0.0328134	0.032814	0.0328145	0.0328151	0.0328158	0.0328165	0.0328173	0.0328181	0.032819	0.0328199	0.0328209	0.032822	0.0328232	0.0328244
																				0.0328028	0.0328034	0.0328039	0.0328044	0.0328048	0.0328053	0.0328057	0.0328061	0.0328065	0.0328069	0.0328074	0.0328078	0.0328082	0.0328087	0.0328092	0.0328097	0.0328102	0.0328108	0.0328114	0.032812	0.0328127	0.0328134	0.0328142	0.032815	0.0328159	0.0328169	0.0328179	0.032819	0.0328202	0.0328215
																				0.0327995	0.0328	0.0328005	0.032801	0.0328015	0.032802	0.0328024	0.0328028	0.0328033	0.0328037	0.0328042	0.0328046	0.0328051	0.0328055	0.032806	0.0328066	0.0328071	0.0328077	0.0328083	0.032809	0.0328097	0.0328104	0.0328112	0.0328121	0.032813	0.032814	0.032815	0.0328161	0.0328173	0.0328186
																				0.0327963	0.0327969	0.0327974	0.0327979	0.0327984	0.0327988	0.0327993	0.0327997	0.0328002	0.0328007	0.0328011	0.0328016	0.0328021	0.0328025	0.0328031	0.0328036	0.0328042	0.0328048	0.0328054	0.0328061	0.0328068	0.0328075	0.0328083	0.0328092	0.0328101	0.0328111	0.0328122	0.0328133	0.0328145	0.0328157
																				0.0327934	0.0327939	0.0327944	0.0327949	0.0327954	0.0327959	0.0327964	0.0327968	0.0327973	0.0327978	0.0327982	0.0327987	0.0327992	0.0327997	0.0328002	0.0328008	0.0328013	0.032802	0.0328026	0.0328033	0.032804	0.0328048	0.0328056	0.0328064	0.0328074	0.0328084	0.0328094	0.0328105	0.0328117	0.032813
																				0.0327906	0.0327911	0.0327917	0.0327922	0.0327926	0.0327931	0.0327936	0.0327941	0.0327945	0.032795	0.0327955	0.032796	0.0327965	0.032797	0.0327975	0.0327981	0.0327986	0.0327993	0.0327999	0.0328006	0.0328013	0.0328021	0.0328029	0.0328038	0.0328047	0.0328057	0.0328067	0.0328079	0.0328091	0.0328103
																				0.032788	0.0327885	0.0327891	0.0327896	0.03279	0.0327905	0.032791	0.0327915	0.0327919	0.0327924	0.0327929	0.0327934	0.0327939	0.0327944	0.0327949	0.0327955	0.0327961	0.0327967	0.0327973	0.032798	0.0327987	0.0327995	0.0328003	0.0328012	0.0328021	0.0328031	0.0328042	0.0328053	0.0328065	0.0328078
																				0.0327856	0.0327861	0.0327866	0.0327871	0.0327876	0.0327881	0.0327885	0.032789	0.0327895	0.0327899	0.0327904	0.0327909	0.0327914	0.0327919	0.0327925	0.032793	0.0327936	0.0327942	0.0327949	0.0327956	0.0327963	0.0327971	0.0327979	0.0327987	0.0327997	0.0328006	0.0328017	0.0328028	0.032804	0.0328053
																				0.0327833	0.0327838	0.0327843	0.0327848	0.0327853	0.0327857	0.0327862	0.0327867	0.0327871	0.0327876	0.0327881	0.0327886	0.0327891	0.0327896	0.0327901	0.0327907	0.0327913	0.0327919	0.0327925	0.0327932	0.0327939	0.0327947	0.0327955	0.0327964	0.0327973	0.0327982	0.0327993	0.0328004	0.0328016	0.0328028
																				0.0327812	0.0327817	0.0327822	0.0327827	0.0327831	0.0327836	0.032784	0.0327845	0.0327849	0.0327854	0.0327859	0.0327864	0.0327869	0.0327874	0.0327879	0.0327884	0.032789	0.0327896	0.0327903	0.0327909	0.0327917	0.0327924	0.0327932	0.0327941	0.032795	0.0327959	0.032797	0.0327981	0.0327992	0.0328005
																				0.0327792	0.0327797	0.0327802	0.0327806	0.0327811	0.0327815	0.032782	0.0327824	0.0327829	0.0327833	0.0327838	0.0327843	0.0327847	0.0327853	0.0327858	0.0327863	0.0327869	0.0327875	0.0327881	0.0327888	0.0327895	0.0327902	0.032791	0.0327919	0.0327928	0.0327937	0.0327947	0.0327958	0.032797	0.0327982
																				0.0327774	0.0327778	0.0327783	0.0327787	0.0327792	0.0327796	0.03278	0.0327805	0.0327809	0.0327814	0.0327818	0.0327823	0.0327828	0.0327832	0.0327838	0.0327843	0.0327849	0.0327854	0.0327861	0.0327867	0.0327874	0.0327881	0.0327889	0.0327897	0.0327906	0.0327916	0.0327926	0.0327936	0.0327948	0.032796
																				0.0327756	0.0327761	0.0327765	0.0327769	0.0327774	0.0327778	0.0327782	0.0327786	0.0327791	0.0327795	0.0327799	0.0327804	0.0327809	0.0327813	0.0327818	0.0327824	0.0327829	0.0327835	0.0327841	0.0327847	0.0327854	0.0327861	0.0327869	0.0327877	0.0327886	0.0327895	0.0327905	0.0327915	0.0327927	0.0327939
																				0.032774	0.0327744	0.0327748	0.0327752	0.0327757	0.0327761	0.0327765	0.0327769	0.0327773	0.0327777	0.0327782	0.0327786	0.0327791	0.0327795	0.03278	0.0327805	0.0327811	0.0327816	0.0327822	0.0327829	0.0327835	0.0327842	0.032785	0.0327858	0.0327866	0.0327875	0.0327885	0.0327895	0.0327906	0.0327918
																				0.0327725	0.0327729	0.0327733	0.0327737	0.0327741	0.0327745	0.0327749	0.0327753	0.0327757	0.0327761	0.0327765	0.0327769	0.0327774	0.0327778	0.0327783	0.0327788	0.0327793	0.0327799	0.0327804	0.0327811	0.0327817	0.0327824	0.0327831	0.0327839	0.0327847	0.0327856	0.0327866	0.0327876	0.0327887	0.0327898
																				0.032771	0.0327714	0.0327718	0.0327722	0.0327726	0.032773	0.0327733	0.0327737	0.0327741	0.0327745	0.0327749	0.0327753	0.0327758	0.0327762	0.0327767	0.0327771	0.0327777	0.0327782	0.0327787	0.0327793	0.03278	0.0327806	0.0327813	0.0327821	0.0327829	0.0327838	0.0327847	0.0327857	0.0327868	0.0327879
																				0.0327697	0.0327701	0.0327704	0.0327708	0.0327712	0.0327715	0.0327719	0.0327723	0.0327727	0.032773	0.0327734	0.0327738	0.0327742	0.0327747	0.0327751	0.0327756	0.0327761	0.0327766	0.0327771	0.0327777	0.0327783	0.032779	0.0327797	0.0327804	0.0327812	0.032782	0.0327829	0.0327839	0.032785	0.0327861
																				0.0327684	0.0327688	0.0327692	0.0327695	0.0327699	0.0327702	0.0327706	0.0327709	0.0327713	0.0327716	0.032772	0.0327724	0.0327728	0.0327732	0.0327736	0.0327741	0.0327746	0.0327751	0.0327756	0.0327761	0.0327767	0.0327774	0.032778	0.0327788	0.0327795	0.0327803	0.0327812	0.0327822	0.0327832	0.0327843
																				0.0327673	0.0327676	0.032768	0.0327683	0.0327686	0.032769	0.0327693	0.0327696	0.03277	0.0327703	0.0327707	0.0327711	0.0327714	0.0327718	0.0327723	0.0327727	0.0327731	0.0327736	0.0327741	0.0327747	0.0327752	0.0327758	0.0327765	0.0327772	0.0327779	0.0327787	0.0327796	0.0327805	0.0327815	0.0327826
																				0.0327662	0.0327665	0.0327668	0.0327671	0.0327675	0.0327678	0.0327681	0.0327684	0.0327688	0.0327691	0.0327694	0.0327698	0.0327702	0.0327705	0.0327709	0.0327714	0.0327718	0.0327722	0.0327727	0.0327733	0.0327738	0.0327744	0.032775	0.0327757	0.0327764	0.0327772	0.032778	0.0327789	0.0327799	0.0327809
																				0.0327652	0.0327655	0.0327658	0.0327661	0.0327664	0.0327667	0.032767	0.0327673	0.0327676	0.0327679	0.0327683	0.0327686	0.0327689	0.0327693	0.0327697	0.0327701	0.0327705	0.0327709	0.0327714	0.0327719	0.0327724	0.032773	0.0327736	0.0327743	0.032775	0.0327757	0.0327765	0.0327774	0.0327783	0.0327794
																				0.0327642	0.0327645	0.0327648	0.0327651	0.0327654	0.0327657	0.0327659	0.0327662	0.0327665	0.0327668	0.0327672	0.0327675	0.0327678	0.0327682	0.0327685	0.0327689	0.0327693	0.0327697	0.0327702	0.0327706	0.0327711	0.0327717	0.0327723	0.0327729	0.0327736	0.0327743	0.0327751	0.0327759	0.0327768	0.0327778
																				0.0327633	0.0327636	0.0327639	0.0327641	0.0327644	0.0327647	0.032765	0.0327652	0.0327655	0.0327658	0.0327661	0.0327664	0.0327667	0.0327671	0.0327674	0.0327678	0.0327681	0.0327685	0.032769	0.0327694	0.0327699	0.0327704	0.032771	0.0327716	0.0327722	0.0327729	0.0327737	0.0327745	0.0327754	0.0327764
																				0.0327625	0.0327627	0.032763	0.0327633	0.0327635	0.0327638	0.032764	0.0327643	0.0327646	0.0327648	0.0327651	0.0327654	0.0327657	0.032766	0.0327664	0.0327667	0.0327671	0.0327674	0.0327678	0.0327683	0.0327687	0.0327692	0.0327698	0.0327704	0.032771	0.0327716	0.0327724	0.0327732	0.032774	0.032775
																				0.0327617	0.032762	0.0327622	0.0327624	0.0327627	0.0327629	0.0327632	0.0327634	0.0327637	0.0327639	0.0327642	0.0327645	0.0327648	0.0327651	0.0327654	0.0327657	0.032766	0.0327664	0.0327668	0.0327672	0.0327676	0.0327681	0.0327686	0.0327692	0.0327698	0.0327704	0.0327711	0.0327719	0.0327727	0.0327736
																				0.032761	0.0327612	0.0327614	0.0327617	0.0327619	0.0327621	0.0327624	0.0327626	0.0327628	0.0327631	0.0327633	0.0327636	0.0327639	0.0327641	0.0327644	0.0327647	0.0327651	0.0327654	0.0327658	0.0327662	0.0327666	0.032767	0.0327675	0.032768	0.0327686	0.0327692	0.0327699	0.0327707	0.0327715	0.0327723
																				0.0327603	0.0327605	0.0327607	0.032761	0.0327612	0.0327614	0.0327616	0.0327618	0.0327621	0.0327623	0.0327625	0.0327628	0.032763	0.0327633	0.0327636	0.0327638	0.0327641	0.0327645	0.0327648	0.0327652	0.0327656	0.032766	0.0327665	0.032767	0.0327675	0.0327681	0.0327688	0.0327695	0.0327703	0.0327711
																				0.0327597	0.0327599	0.0327601	0.0327603	0.0327605	0.0327607	0.0327609	0.0327611	0.0327613	0.0327615	0.0327618	0.032762	0.0327622	0.0327625	0.0327627	0.032763	0.0327633	0.0327636	0.0327639	0.0327643	0.0327646	0.0327651	0.0327655	0.032766	0.0327665	0.0327671	0.0327677	0.0327684	0.0327691	0.0327699
																				0.0327591	0.0327593	0.0327595	0.0327597	0.0327599	0.0327601	0.0327602	0.0327604	0.0327606	0.0327608	0.032761	0.0327613	0.0327615	0.0327617	0.032762	0.0327622	0.0327625	0.0327628	0.0327631	0.0327634	0.0327638	0.0327641	0.0327646	0.032765	0.0327655	0.032766	0.0327666	0.0327673	0.032768	0.0327688
																				0.0327586	0.0327587	0.0327589	0.0327591	0.0327593	0.0327594	0.0327596	0.0327598	0.03276	0.0327602	0.0327604	0.0327606	0.0327608	0.032761	0.0327612	0.0327615	0.0327617	0.032762	0.0327623	0.0327626	0.0327629	0.0327633	0.0327637	0.0327641	0.0327646	0.0327651	0.0327657	0.0327663	0.032767	0.0327677
																				0.0327581	0.0327582	0.0327584	0.0327586	0.0327587	0.0327589	0.0327591	0.0327592	0.0327594	0.0327596	0.0327598	0.0327599	0.0327601	0.0327603	0.0327605	0.0327608	0.032761	0.0327613	0.0327615	0.0327618	0.0327621	0.0327625	0.0327628	0.0327632	0.0327637	0.0327642	0.0327647	0.0327653	0.032766	0.0327667
																				0.0327576	0.0327577	0.0327579	0.032758	0.0327582	0.0327584	0.0327585	0.0327587	0.0327588	0.032759	0.0327592	0.0327593	0.0327595	0.0327597	0.0327599	0.0327601	0.0327603	0.0327606	0.0327608	0.0327611	0.0327614	0.0327617	0.032762	0.0327624	0.0327628	0.0327633	0.0327638	0.0327644	0.032765	0.0327657
																				0.0327571	0.0327573	0.0327574	0.0327576	0.0327577	0.0327579	0.032758	0.0327582	0.0327583	0.0327585	0.0327586	0.0327588	0.0327589	0.0327591	0.0327593	0.0327595	0.0327597	0.0327599	0.0327601	0.0327604	0.0327607	0.032761	0.0327613	0.0327617	0.0327621	0.0327625	0.032763	0.0327635	0.0327641	0.0327648
																				0.0327567	0.0327569	0.032757	0.0327571	0.0327573	0.0327574	0.0327576	0.0327577	0.0327578	0.032758	0.0327581	0.0327583	0.0327584	0.0327586	0.0327587	0.0327589	0.0327591	0.0327593	0.0327595	0.0327598	0.03276	0.0327603	0.0327606	0.0327609	0.0327613	0.0327617	0.0327622	0.0327627	0.0327633	0.0327639
[truncated: 131 more columns]
